# Supplementary material for: Metabolic Enzyme Alterations and Astrocyte Dysfunction in a Murine Model of Alexander Disease With Severe Reactive Gliosis
Source: Mol Cell Proteomics. 2021 Nov 20;21(1):100180. doi: 10.1016/j.mcpro.2021.100180 (PMC8717607; doi:10.1016/j.mcpro.2021.100180)
Supplement: Supplemental Figure S1 [file mmc2.zip]

Archive with 1 entries (1 files):
- Supplemental Figure 1.html
