# Supplementary material for: Metabolic Enzyme Alterations and Astrocyte Dysfunction in a Murine Model of Alexander Disease With Severe Reactive Gliosis
Source: Mol Cell Proteomics. 2021 Nov 20;21(1):100180. doi: 10.1016/j.mcpro.2021.100180 (PMC8717607; doi:10.1016/j.mcpro.2021.100180)
Supplement: Supplemental Table S1 [file mmc4.xlsx]

## Sheet: MS2 inclusion list
Acquisition List	Protein	Gene	Sequence	Precursor m/z values for MS2 inclusion list	Modifications
1	Fatty acid-binding protein, brain	Fabp7	ALGVGFATR	446.256
1	Fatty acid-binding protein, brain	Fabp7	QVGNVTKPTVIISQEGGK	619.014
1	Fatty acid-binding protein, brain	Fabp7	LTDSQNFDEYMK	745.827
1	Sodium- and chloride-dependent GABA transporter 3	Slc6a11	LTVPSADLK	472.277
1	Sodium- and chloride-dependent GABA transporter 3	Slc6a11	GSETLGGGGGGAAGTR	652.813
1	Sodium- and chloride-dependent GABA transporter 3	Slc6a11	FYLYPDLSR	587.301
1	Electrogenic sodium bicarbonate cotransporter 1	Slc4a4	FLFILLGPK	524.334
1	Electrogenic sodium bicarbonate cotransporter 1	Slc4a4	LADYYPINSDFK	723.351
1	Electrogenic sodium bicarbonate cotransporter 1	Slc4a4	VTYTLLR	433.261
1	Sodium-coupled neutral amino acid transporter 3	Slc38a3	HLEGLLPVGVPTTDTQR	611.667
1	Sodium-coupled neutral amino acid transporter 3	Slc38a3	EPHFTDFEGK	603.775
1	Sodium-coupled neutral amino acid transporter 3	Slc38a3	SPSKEPHFTDFEGK	535.923
1	Prosaposin receptor GPR37L1	Gpr37l1	FHVATSTLPK	550.809
1	Prosaposin receptor GPR37L1	Gpr37l1	DGATPGNGQELR	607.792
1	Prosaposin receptor GPR37L1	Gpr37l1	VNLTGTPSQR	536.791
1	NAD kinase 2, mitochondrial	Nadk2	ELAGGGSPADGGFRPSR	544.269
1	NAD kinase 2, mitochondrial	Nadk2	GSSYSGLLER	534.77
1	NAD kinase 2, mitochondrial	Nadk2	VAAQAVEDVLHIAR	497.947
1	Sideroflexin-5	Sfxn5	HALLETALTR	562.825
1	Sideroflexin-5	Sfxn5	HFLDIIDPR	563.306
1	Sideroflexin-5	Sfxn5	FQQTSFYGR	567.272
1	Fatty acid synthase	Fasn	LQVVDRPLPVR	431.266
1	Fatty acid synthase	Fasn	GVDLVLNSLAEEK	693.877
1	Fatty acid synthase	Fasn	VTAIYIDPATHR	452.914
1	Monocarboxylate transporter 1	Slc16a1	AAQSPQQHSSGDPTEEESPV	1040.96
1	Monocarboxylate transporter 1	Slc16a1	FLDLSLFTHR	416.896
1	Monocarboxylate transporter 1	Slc16a1	SDANTDLIGGSPK	637.815
1	2-hydroxyacylsphingosine 1-beta-galactosyltransferase	Ugt8	LIEWLPQNDLLGHSNIR	673.365
1	2-hydroxyacylsphingosine 1-beta-galactosyltransferase	Ugt8	IGVSFLVLPK	536.842
1	2-hydroxyacylsphingosine 1-beta-galactosyltransferase	Ugt8	DIAPSNHYSLQR	467.569
2	Myelin basic protein	Mbp	DTGILDSIGR	523.777
2	Myelin basic protein	Mbp	TQDENPVVHFFK	487.577
2	Myelin basic protein	Mbp	FFSGDR	364.672
2	Syntaxin-binding protein 5-like	Stxbp5l	THPGPVVHLSDSPR	500.264
2	Syntaxin-binding protein 5-like	Stxbp5l	SPSRPFQTTVPHGK	513.607
2	Syntaxin-binding protein 5-like	Stxbp5l	RPSLTIMHGK	380.55
2	Lambda-crystallin homolog	Cryl1	VPDDPEHLAAR	407.207
2	Lambda-crystallin homolog	Cryl1	LFSGLAHVK	324.527
2	Lambda-crystallin homolog	Cryl1	HVLSTFGPVPEFSGATVER	677.35
2	BDNF/NT-3 growth factors receptor	Ntrk2	ASPVYLDILG	524.29
2	BDNF/NT-3 growth factors receptor	Ntrk2	NLTIVDSGLK	530.306
2	BDNF/NT-3 growth factors receptor	Ntrk2	LAAPNLTVEEGK	621.34
2	Long-chain fatty acid transport protein 1	Slc27a1	LLPQVDTTGTFK	660.364
2	Long-chain fatty acid transport protein 1	Slc27a1	VNEDTMEPLR	602.287
2	Long-chain fatty acid transport protein 1	Slc27a1	GENVSTTEVEAVLSR	795.902
2	Acyl-coenzyme A thioesterase 1	Acot1	DVVDALQSPLVDK	699.877
2	Acyl-coenzyme A thioesterase 1	Acot1	GLAPEQPVTLR	590.838
2	Acyl-coenzyme A thioesterase 1	Acot1	SEFYADEISK	594.775
2	Long-chain-fatty-acid--CoA ligase 6	Acsl6	ALRPTIFPVVPR	455.95
2	Long-chain-fatty-acid--CoA ligase 6	Acsl6	LPELSDLGQFFR	711.375
2	Long-chain-fatty-acid--CoA ligase 6	Acsl6	VGFFQGDIR	519.772
2	Mitochondrial glutamate carrier 2	Slc25a18	LAANDFLR	460.253
2	Mitochondrial glutamate carrier 2	Slc25a18	AEGFLGMYR	522.253
2	Mitochondrial glutamate carrier 2	Slc25a18	LWTQEGPAAFMK	689.845
2	Carbonic anhydrase 2	Ca2	VLEALHSIK	505.306
2	Carbonic anhydrase 2	Ca2	EPITVSSEQMSHFR	549.931
2	Carbonic anhydrase 2	Ca2	AVQQPDGLAVLGIFLK	834.988
2	Sodium-dependent neutral amino acid transporter SLC6A17	Slc6a17	VPSEAPSPMPTHR	474.566	Oxidation or Hydroxylation(M)@9
2	Sodium-dependent neutral amino acid transporter SLC6A17	Slc6a17	ILGYLNSNVLSR	674.883
2	Sodium-dependent neutral amino acid transporter SLC6A17	Slc6a17	DISNLEENDETR	717.821
