# Supplementary material for: Metabolic Enzyme Alterations and Astrocyte Dysfunction in a Murine Model of Alexander Disease With Severe Reactive Gliosis
Source: Mol Cell Proteomics. 2021 Nov 20;21(1):100180. doi: 10.1016/j.mcpro.2021.100180 (PMC8717607; doi:10.1016/j.mcpro.2021.100180)
Supplement: Supplemental Table S2 [file mmc5.xlsx]

## Sheet: all proteins quantified
Protein	# Peptides Quantified	Relative Abundance [AxD File 1]	Relative Abundance [AxD File 2]	Relative Abundance [AxD File 3]	Relative Abundance [AxD File 4]	Relative Abundance [Wt File 1]	Relative Abundance [Wt File 2]	Relative Abundance [Wt File 3]	Relative Abundance [Wt File 4]	Avg. Relative Abundance or Fold-change AxD/Wt	P-Value	Accession	Species	Hyperlink	Gene	Subcellular Location	Function
Retinal dehydrogenase 1	10	7.69483	8.38119	7.40992	7.91048	1.13097	1.05925	1.04365	1	7.41555	2.41681e-09	P24549	Mouse	http://www.uniprot.org/uniprot/P24549	Aldh1a1	Cytoplasm	In addition to the activity on acetaldehyde and related substrates, is also involved in the oxidation of aldehydes derived from biogenic amines such as epinephrine and norepinephrine, as well as the aldehydes generated via lipid peroxidation. Binds free retinal and cellular retinol-binding protein-bound retinal. Can convert/oxidize retinaldehyde to retinoic acid (By similarity).
Glial fibrillary acidic protein	37	19.9011	19.6135	17.9004	21.687	1.21168	1.1696	1	1.07017	17.7699	5.55467e-09	P03995	Mouse	http://www.uniprot.org/uniprot/P03995	Gfap	Cytoplasm	GFAP, a class-III intermediate filament, is a cell-specific marker that, during the development of the central nervous system, distinguishes astrocytes from other glial cells.
Calponin-3	8	4.07675	3.80682	3.66563	3.81986	1.08023	1.17671	1.08028	1	3.54353	3.61549e-07	Q9DAW9	Mouse	http://www.uniprot.org/uniprot/Q9DAW9	Cnn3		Thin filament-associated protein that is implicated in the regulation and modulation of smooth muscle contraction. It is capable of binding to actin, calmodulin, troponin C and tropomyosin. The interaction of calponin with actin inhibits the actomyosin Mg-ATPase activity (By similarity).
Galectin-3	1	28.7147	43.476	31.2381	37.0764	1			1	35.1263	4.73333e-07	P16110	Mouse	http://www.uniprot.org/uniprot/P16110	Lgals3	Cytoplasm	Galactose-specific lectin which binds IgE. May mediate with the alpha-3, beta-1 integrin the stimulation by CSPG4 of endothelial cells migration. Together with DMBT1, required for terminal differentiation of columnar epithelial cells during early embryogenesis. In the nucleus: acts as a pre-mRNA splicing factor. Involved in acute inflammatory responses including neutrophil activation and adhesion…
Prostaglandin reductase 1	6	9.04353	8.02634	10.2387	8.14607	1.33584	1	1.09121	1.00334	8.0026	5.49479e-07	Q91YR9	Mouse	http://www.uniprot.org/uniprot/Q91YR9	Ptgr1	Cytoplasm	Functions as 15-oxo-prostaglandin 13-reductase and acts on 15-oxo-PGE1, 15-oxo-PGE2 and 15-oxo-PGE2-alpha. Has no activity towards PGE1, PGE2 and PGE2-alpha. Catalyzes the conversion of leukotriene B4 into its biologically less active metabolite, 12-oxo-leukotriene B4. This is an initial and key step of metabolic inactivation of leukotriene B4 (By similarity).
Protein S100-A9	2	15.2669	15.226	12.4408	10.6207	1				13.3886	8.1006e-07	P31725	Mouse	http://www.uniprot.org/uniprot/P31725	S100a9	Secreted	S100A9 is a calcium- and zinc-binding protein which plays a prominent role in the regulation of inflammatory processes and immune response. It can induce neutrophil chemotaxis, adhesion, can increase the bactericidal activity of neutrophils by promoting phagocytosis via activation of SYK, PI3K/AKT, and ERK1/2 and can induce degranulation of neutrophils by a MAPK-dependent mechanism. Predominantly…
ZW10 interactor	6	4.29669	5.02579	5.20023	4.84686	1.28043	1.10676	1	1.12556	4.29219	8.10157e-07	Q9CQU5	Mouse	http://www.uniprot.org/uniprot/Q9CQU5	Zwint	Nucleus	Part of the MIS12 complex, which is required for kinetochore formation and spindle checkpoint activity. Required to target ZW10 to the kinetochore at prometaphase (By similarity).
Lethal(2) giant larvae protein homolog 1	8	1.00242	1.02681	1	1.00613	1.32012	1.34602	1.37732	1.36907	0.745558	1.34299e-06	Q80Y17	Mouse	http://www.uniprot.org/uniprot/Q80Y17	Llgl1	Early endosome membrane	Cortical cytoskeleton protein found in a complex involved in maintaining cell polarity and epithelial integrity. Involved in the regulation of mitotic spindle orientation, proliferation, differentiation and tissue organization of neuroepithelial cells. Involved in axonogenesis through RAB10 activation thereby regulating vesicular membrane trafficking toward the axonal plasma membrane.
Fatty acid-binding protein, brain	7	2.24396	2.02141	2.09387	2.05662	1.1065	1.11978	1	1.09725	1.94652	1.47413e-06	P51880	Mouse	http://www.uniprot.org/uniprot/P51880	Fabp7	Cytoplasm	B-FABP could be involved in the transport of a so far unknown hydrophobic ligand with potential morphogenic activity during CNS development. It is required for the establishment of the radial glial fiber system in developing brain, a system that is necessary for the migration of immature neurons to establish cortical layers.
Excitatory amino acid transporter 2	27	1.01013	1	1.06398	1.007	1.53297	1.55502	1.55073	1.6583	0.648104	2.12708e-06	P43006	Mouse	http://www.uniprot.org/uniprot/P43006	Slc1a2	Membrane	Transports L-glutamate and also L- and D-aspartate. Essential for terminating the postsynaptic action of glutamate by rapidly removing released glutamate from the synaptic cleft. Acts as a symport by cotransporting sodium.
Dehydrogenase/reductase SDR family member 1	5	4.07099	3.38071	3.34905	3.29213	1	1.08053	1.19559	1.01044	3.28769	2.30298e-06	Q99L04	Mouse	http://www.uniprot.org/uniprot/Q99L04	Dhrs1
Coiled-coil domain-containing protein 33	1	23.2031	21.6774	24.7668	30.9554	1.06999			1	24.3003	3.38486e-06	Q3ULW6	Mouse	http://www.uniprot.org/uniprot/Q3ULW6	Ccdc33
Signal transducer and activator of transcription 3	1	3.27234	2.85108	2.97696	3.19267	1.08803	1.23373	1	1.05895	2.80617	3.60356e-06	P42227	Mouse	http://www.uniprot.org/uniprot/P42227	Stat3	Cytoplasm	Signal transducer and transcription activator that mediates cellular responses to interleukins, KITLG/SCF, LEP and other growth factors. Once activated, recruits coactivators, such as NCOA1 or MED1, to the promoter region of the target gene. May mediate cellular responses to activated FGFR1, FGFR2, FGFR3 and FGFR4. Binds to the interleukin-6 (IL-6)-responsive elements identified in the promoters …
Vimentin	37	11.716	10.6639	10.1489	11.8372	1.41875	1.28953	1.20275	1	9.03395	4.609e-06	P20152	Mouse	http://www.uniprot.org/uniprot/P20152	Vim	Cytoplasm	Vimentins are class-III intermediate filaments found in various non-epithelial cells, especially mesenchymal cells. Vimentin is attached to the nucleus, endoplasmic reticulum, and mitochondria, either laterally or terminally.
Serine/threonine-protein kinase Nek6	2	48.4575	31.7569	28.3609	55.2284	1.34423	1	1.05052	1.70802	32.101	4.75583e-06	Q9ES70	Mouse	http://www.uniprot.org/uniprot/Q9ES70	Nek6	Cytoplasm	Protein kinase which plays an important role in mitotic cell cycle progression. Required for chromosome segregation at metaphase-anaphase transition, robust mitotic spindle formation and cytokinesis. Phosphorylates ATF4, CIR1, PTN, RAD26L, RBBP6, RPS7, TRIP4, RPS6KB1 and histones H1 and H3. Phosphorylates KIF11 to promote mitotic spindle formation. Involved in G2/M phase cell cycle arrest induced…
Glutathione S-transferase Mu 1	19	1.82534	1.76508	1.82609	1.77296	1.08274	1	1.07575	1.05895	1.7047	4.77549e-06	P10649	Mouse	http://www.uniprot.org/uniprot/P10649	Gstm1	Cytoplasm	Conjugation of reduced glutathione to a wide number of exogenous and endogenous hydrophobic electrophiles.
Alpha-crystallin B chain	4	21.8165	25.3238	22.3444	27.2753	1.11381	1.29107	1.62504	1	19.2369	5.9627e-06	P23927	Mouse	http://www.uniprot.org/uniprot/P23927	Cryab	Cytoplasm	May contribute to the transparency and refractive index of the lens. Has chaperone-like activity, preventing aggregation of various proteins under a wide range of stress conditions.
Sodium- and chloride-dependent GABA transporter 3	5	1	1.07097	1.1006	1.08344	1.66161	1.6724	1.5775	1.76239	0.637559	6.95818e-06	P31650	Mouse	http://www.uniprot.org/uniprot/P31650	Slc6a11	Membrane	Terminates the action of GABA by its high affinity sodium-dependent reuptake into presynaptic terminals. Can also transport beta-alanine and taurine.
Protein ABHD4	3	6.71207	4.72565	5.0886	5.30638	1.2411	1.02694	1	1.17698	4.91172	7.05561e-06	Q8VD66	Mouse	http://www.uniprot.org/uniprot/Q8VD66	Abhd4		Lysophospholipase selective for N-acyl phosphatidylethanolamine (NAPE). Contributes to the biosynthesis of N-acyl ethanolamines, including the endocannabinoid anandamide by hydrolyzing the sn-1 and sn-2 acyl chains from N-acyl phosphatidylethanolamine (NAPE) generating glycerophospho-N-acyl ethanolamine (GP-NAE), an intermediate for N-acyl ethanolamine biosynthesis. Hydrolyzes substrates bearing …
Exosome complex component RRP41	3	2.6029	2.66518	2.31064	2.55688	1.16087	1.1724	1.19506	1	2.23827	7.59696e-06	Q921I9	Mouse	http://www.uniprot.org/uniprot/Q921I9	Exosc4	Cytoplasm	Non-catalytic component of the RNA exosome complex which has 3'->5' exoribonuclease activity and participates in a multitude of cellular RNA processing and degradation events. In the nucleus, the RNA exosome complex is involved in proper maturation of stable RNA species such as rRNA, snRNA and snoRNA, in the elimination of RNA processing by-products and non-coding 'pervasive' transcripts, such as…
Peroxiredoxin-6	17	2.00994	2.15095	2.2461	2.36764	1.13214	1.16163	1.12803	1	1.9844	7.64714e-06	O08709	Mouse	http://www.uniprot.org/uniprot/O08709	Prdx6	Cytoplasm	Involved in redox regulation of the cell. Can reduce H(2)O(2) and short chain organic, fatty acid, and phospholipid hydroperoxides. May play a role in the regulation of phospholipid turnover as well as in protection against oxidative injury (By similarity).
Isocitrate dehydrogenase [NADP], mitochondrial	16	1.93749	1.85915	1.86907	2.00505	1.1295	1.06786	1	1.11961	1.77688	1.02911e-05	P54071	Mouse	http://www.uniprot.org/uniprot/P54071	Idh2	Mitochondrion	Plays a role in intermediary metabolism and energy production. It may tightly associate or interact with the pyruvate dehydrogenase complex.
RNA-binding protein Musashi homolog 1	1	5.24103	4.42328	4.71311	5.70732	1.44776	1.13451	1.18395	1	4.21398	1.06577e-05	Q61474	Mouse	http://www.uniprot.org/uniprot/Q61474	Msi1	Cytoplasm	RNA binding protein that regulates the expression of target mRNAs at the translation level. Regulates expression of the NOTCH1 antagonist NUMB. Binds RNA containing the sequence 5'-GUUAGUUAGUUAGUU-3' and other sequences containing the pattern 5'-[GA]U(1-3)AGU-3'. May play a role in the proliferation and maintenance of stem cells in the central nervous system.
Putative oxidoreductase GLYR1	2	1.88316	1.74107	1.67979	1.69371	1.07612	1	1.07256	1.06947	1.65896	1.11639e-05	Q922P9	Mouse	http://www.uniprot.org/uniprot/Q922P9	Glyr1	Nucleus	May have oxidoreductase activity. Regulates p38 MAP kinase activity by mediating stress activation of p38alpha/MAPK14 and specifically regulating MAPK14 signaling. Indirectly promotes phosphorylation of MAPK14 and activation of ATF2. The phosphorylation of MAPK14 requires upstream activity of MAP2K4 and MAP2K6. Recruited on chromatin, recognizes and binds trimethylated 'Lys-36' of histone H3 (H3K…
Glycogen phosphorylase, muscle form	16	1	1.05791	1.01735	1.10847	2.05382	2.0443	2.0225	2.10969	0.508332	1.28731e-05	Q9WUB3	Mouse	http://www.uniprot.org/uniprot/Q9WUB3	Pygm		Phosphorylase is an important allosteric enzyme in carbohydrate metabolism. Enzymes from different sources differ in their regulatory mechanisms and in their natural substrates. However, all known phosphorylases share catalytic and structural properties.
Sorting nexin-33	2	9.55613	7.91636	5.54664	7.19408	1	1.02622		1.1299	7.17967	1.46115e-05	Q4VAA7	Mouse	http://www.uniprot.org/uniprot/Q4VAA7	Snx33	Cytoplasm	Plays a role in the reorganization of the cytoskeleton, endocytosis and cellular vesicle trafficking via its interactions with membranes, WASL, DNM1 and DNM2. Acts both during interphase and at the end of mitotic cell divisions. Required for efficient progress through mitosis and cytokinesis. Required for normal formation of the cleavage furrow at the end of mitosis. Modulates endocytosis of cell…
tRNA-splicing endonuclease subunit Sen34	2	9.61081	10.4794	8.22238	10.8619	1		1.10565	1	9.46048	1.55522e-05	Q8BMZ5	Mouse	http://www.uniprot.org/uniprot/Q8BMZ5	Tsen34	Nucleus	Constitutes one of the two catalytic subunit of the tRNA-splicing endonuclease complex, a complex responsible for identification and cleavage of the splice sites in pre-tRNA. It cleaves pre-tRNA at the 5'- and 3'-splice sites to release the intron. The products are an intron and two tRNA half-molecules bearing 2',3'-cyclic phosphate and 5'-OH termini. There are no conserved sequences at the splic…
Probable E3 ubiquitin-protein ligase DTX3	2	1.92735	2.02913	1.84216	1.75684	1.08604	1.16776	1	1.08378	1.74186	1.57068e-05	Q80V91	Mouse	http://www.uniprot.org/uniprot/Q80V91	Dtx3	Cytoplasm	Regulator of Notch signaling, a signaling pathway involved in cell-cell communications that regulates a broad spectrum of cell-fate determinations. Probably acts both as a positive and negative regulator of Notch, depending on the developmental and cell context. Functions as a ubiquitin ligase protein in vitro, suggesting that it may regulate the Notch pathway via some ubiquitin ligase activity.
Ketimine reductase mu-crystallin	8	1.31963	1.35098	1.34683	1.27595	1.07048	1.05177	1	1.04687	1.26966	1.98716e-05	O54983	Mouse	http://www.uniprot.org/uniprot/O54983	Crym	Cytoplasm	Specifically catalyzes the reduction of imine bonds in brain substrates that may include cystathionine ketimine (CysK) and lanthionine ketimine (LK). Binds thyroid hormone which is a strong reversible inhibitor. Presumably involved in the regulation of the free intracellular concentration of triiodothyronine and access to its nuclear receptors (By similarity).
NAD kinase 2, mitochondrial	5	3.02197	3.21388	2.97065	2.60557	1	1.06983	1.22572	1.2862	2.57807	2.23564e-05	Q8C5H8	Mouse	http://www.uniprot.org/uniprot/Q8C5H8	Nadk2	Mitochondrion	Mitochondrial NAD(+) kinase that phosphorylates NAD(+) to yield NADP(+). Can use both ATP or inorganic polyphosphate as the phosphoryl donor (By similarity).
Neurolysin, mitochondrial	11	1.33311	1.40717	1.45374	1.4296	1.06478	1	1.05405	1.02814	1.35608	2.28424e-05	Q91YP2	Mouse	http://www.uniprot.org/uniprot/Q91YP2	Nln	Mitochondrion intermembrane space	Hydrolyzes oligopeptides such as neurotensin, bradykinin and dynorphin A.
Nuclear receptor corepressor 1	1	33.9853	36.6839	34.9846	36.8459				1	35.6249	2.28986e-05	Q60974	Mouse	http://www.uniprot.org/uniprot/Q60974	Ncor1	Nucleus	Mediates transcriptional repression by certain nuclear receptors. Part of a complex which promotes histone deacetylation and the formation of repressive chromatin structures which may impede the access of basal transcription factors. Participates in the transcriptional repressor activity produced by BCL6.
Complement C1q subcomponent subunit C	1	6.43277	4.75466	6.62564	4.3426	1.01399	1			5.50044	2.37428e-05	Q02105	Mouse	http://www.uniprot.org/uniprot/Q02105	C1qc	Secreted	C1q associates with the proenzymes C1r and C1s to yield C1, the first component of the serum complement system. The collagen-like regions of C1q interact with the Ca(2+)-dependent C1r(2)C1s(2) proenzyme complex, and efficient activation of C1 takes place on interaction of the globular heads of C1q with the Fc regions of IgG or IgM antibody present in immune complexes.
Annexin A3	4	8.88113	7.76274	8.35905	8.66456	1.34451	1.09368	1.36244	1	7.01313	2.48706e-05	O35639	Mouse	http://www.uniprot.org/uniprot/O35639	Anxa3		Inhibitor of phospholipase A2, also possesses anti-coagulant properties.
F-box/WD repeat-containing protein 8	2	9.82132	11.2141	9.2485	9.52525	1	1	1		9.9523	2.49591e-05	Q8BIA4	Mouse	http://www.uniprot.org/uniprot/Q8BIA4	Fbxw8	Cytoplasm	Substrate-recognition component of a Cul7-RING ubiquitin-protein ligase complex, which mediates the ubiquitination and subsequent proteasomal degradation of target proteins. The Cul7-RING(FBXW8) complex mediates ubiquitination and consequent degradation of GORASP1, acting as a component of the ubiquitin ligase pathway that regulates Golgi morphogenesis and dendrite patterning in brain. The Cul7-R…
Peroxiredoxin-1	13	1.36516	1.3254	1.30877	1.30134	1.0724	1.0459	1.01774	1	1.28158	2.66935e-05	P35700	Mouse	http://www.uniprot.org/uniprot/P35700	Prdx1	Cytoplasm	Involved in redox regulation of the cell. Reduces peroxides with reducing equivalents provided through the thioredoxin system but not from glutaredoxin. May play an important role in eliminating peroxides generated during metabolism. Might participate in the signaling cascades of growth factors and tumor necrosis factor-alpha by regulating the intracellular concentrations of H(2)O(2). Regulates G…
Phospholipid phosphatase 3	2	1	1.25841	1.07913	1.13741	3.1182	3.31754	3.70037	2.69045	0.348882	2.77553e-05	Q99JY8	Mouse	http://www.uniprot.org/uniprot/Q99JY8	Plpp3	Endoplasmic reticulum membrane	Catalyzes the conversion of phosphatidic acid (PA) to diacylglycerol (DG). In addition it hydrolyzes lysophosphatidic acid (LPA), ceramide-1-phosphate (C-1-P) and sphingosine-1-phosphate (S-1-P) (By similarity). Essential to the formation of the chorioallantoic placenta and extraembryonic vasculature. Also mediates gastrulation and axis formation, probably by regulating the Wnt signaling pathway.
Glutamate dehydrogenase 1, mitochondrial	33	1.00889	1	1.02537	1.04003	1.19069	1.17267	1.18799	1.14392	0.867744	3.07717e-05	P26443	Mouse	http://www.uniprot.org/uniprot/P26443	Glud1	Mitochondrion matrix	Mitochondrial glutamate dehydrogenase that converts L-glutamate into alpha-ketoglutarate. Plays a key role in glutamine anaplerosis by producing alpha-ketoglutarate, an important intermediate in the tricarboxylic acid cycle. May be involved in learning and memory reactions by increasing the turnover of the excitatory neurotransmitter glutamate.
AMP deaminase 3	5	2.36236	2.35312	2.27151	2.09974	1.17397	1	1.17783	1.20385	1.99461	3.34111e-05	O08739	Mouse	http://www.uniprot.org/uniprot/O08739	Ampd3		AMP deaminase plays a critical role in energy metabolism.
Electrogenic sodium bicarbonate cotransporter 1	9	1	1.05234	1.12285	1.03891	1.44631	1.54418	1.46805	1.57128	0.698876	3.36447e-05	O88343	Mouse	http://www.uniprot.org/uniprot/O88343	Slc4a4	Basolateral cell membrane	Electrogenic sodium/bicarbonate cotransporter with a Na(+):HCO3(-) stoichiometry varying from 1:2 to 1:3. May regulate bicarbonate influx/efflux at the basolateral membrane of cells and regulate intracellular pH.
Septin-9	9	1.35686	1.30533	1.31563	1.32369	1.00584	1.00815	1	1.00409	1.31941	3.38564e-05	Q80UG5	Mouse	http://www.uniprot.org/uniprot/Q80UG5	2018-09-09	Cytoplasm	Filament-forming cytoskeletal GTPase (By similarity). May play a role in cytokinesis (Potential).
Moesin	12	2.56554	2.50778	2.47066	2.47856	1	1.05455	1.15245	1.03443	2.36301	3.50178e-05	P26041	Mouse	http://www.uniprot.org/uniprot/P26041	Msn	Cell membrane	Probably involved in connections of major cytoskeletal structures to the plasma membrane.
Golgi-associated plant pathogenesis-related protein 1	1	4.42782	3.95454	3.73421	3.80366	1	1.31777	1.31527	1.07581	3.38092	3.91847e-05	Q9CYL5	Mouse	http://www.uniprot.org/uniprot/Q9CYL5	Glipr2	Golgi apparatus membrane
Cysteine and glycine-rich protein 1	7	1.07383	1.04189	1.01095	1	1.43302	1.34481	1.33468	1.31219	0.760718	4.36403e-05	P97315	Mouse	http://www.uniprot.org/uniprot/P97315	Csrp1	Nucleus	Could play a role in neuronal development.
Cell division cycle protein 23 homolog	2	3.42566	2.92755	2.6438	2.71543	1	1.3705	1.11347	1.15391	2.52539	4.54064e-05	Q8BGZ4	Mouse	http://www.uniprot.org/uniprot/Q8BGZ4	Cdc23		Component of the anaphase promoting complex/cyclosome (APC/C), a cell cycle-regulated E3 ubiquitin ligase that controls progression through mitosis and the G1 phase of the cell cycle. The APC/C complex acts by mediating ubiquitination and subsequent degradation of target proteins: it mainly mediates the formation of 'Lys-11'-linked polyubiquitin chains and, to a lower extent, the formation of 'Ly…
U6 snRNA-associated Sm-like protein LSm6	2	1.26918	1.23928	1.3063	1.26568	1.04162	1.06904	1.01599	1	1.23113	4.66771e-05	P62313	Mouse	http://www.uniprot.org/uniprot/P62313	Lsm6	Cytoplasm	Component of LSm protein complexes, which are involved in RNA processing and may function in a chaperone-like manner, facilitating the efficient association of RNA processing factors with their substrates. Component of the cytoplasmic LSM1-LSM7 complex, which is thought to be involved in mRNA degradation by activating the decapping step in the 5'-to-3' mRNA decay pathway. Component of the nuclear…
Fatty acid synthase	51	1.08414	1.01368	1.10072	1	1.5257	1.53021	1.61251	1.57463	0.672514	4.68066e-05	P19096	Mouse	http://www.uniprot.org/uniprot/P19096	Fasn	Cytoplasm	Fatty acid synthetase catalyzes the formation of long-chain fatty acids from acetyl-CoA, malonyl-CoA and NADPH. This multifunctional protein has 7 catalytic activities and an acyl carrier protein.
S-formylglutathione hydrolase	5	1.80111	1.73654	2.03153	1.94486	1.19138	1.1356	1.07777	1	1.70589	4.91048e-05	Q9R0P3	Mouse	http://www.uniprot.org/uniprot/Q9R0P3	Esd	Cytoplasm	Serine hydrolase involved in the detoxification of formaldehyde.
Glycogen phosphorylase, brain form	29	1.02352	1	1.04522	1.08983	1.3118	1.38208	1.39822	1.30408	0.77065	5.14887e-05	Q8CI94	Mouse	http://www.uniprot.org/uniprot/Q8CI94	Pygb		Phosphorylase is an important allosteric enzyme in carbohydrate metabolism. Enzymes from different sources differ in their regulatory mechanisms and in their natural substrates. However, all known phosphorylases share catalytic and structural properties (By similarity).
Heterogeneous nuclear ribonucleoprotein A3	16	1.16737	1.23127	1.20889	1.20181	1.01939	1.00853	1.0543	1	1.17812	5.15265e-05	Q8BG05	Mouse	http://www.uniprot.org/uniprot/Q8BG05	Hnrnpa3	Nucleus	Plays a role in cytoplasmic trafficking of RNA. Binds to the cis-acting response element, A2RE. May be involved in pre-mRNA splicing (By similarity).
Dynactin subunit 5	1	1.55071	1.63742	1.53841	1.74331	1.03178	1	1.06957	1.07632	1.54867	5.78785e-05	Q9QZB9	Mouse	http://www.uniprot.org/uniprot/Q9QZB9	Dctn5	Cytoplasm
RNA-binding protein 14	9	1.2129	1.23476	1.18803	1.22158	1.02473	1.03429	1.05897	1	1.17953	5.90346e-05	Q8C2Q3	Mouse	http://www.uniprot.org/uniprot/Q8C2Q3	Rbm14	Nucleus	May function as a nuclear receptor coactivator, enhancing transcription through other coactivators such as NCOA6 and CITED1.
Developmentally-regulated GTP-binding protein 1	2	1.75558	1.77669	1.65492	1.87079	1	1.01667	1.11664	1.1607	1.64368	6.04838e-05	P32233	Mouse	http://www.uniprot.org/uniprot/P32233	Drg1	Cytoplasm	Critical regulator of cell growth under specific conditions. Implicated in differentiation and cell cycle arrest.
Paraspeckle component 1	6	1.34461	1.2433	1.2803	1.31895	1.07163	1	1.03035	1.02573	1.25667	6.26007e-05	Q8R326	Mouse	http://www.uniprot.org/uniprot/Q8R326	Pspc1	Nucleus	Together with NONO, required for the formation of nuclear paraspeckles. Regulates, cooperatively with NONO and SFPQ, androgen receptor-mediated gene transcription activity in Sertoli cell line. Binds to poly(A), poly(G) and poly(U) RNA homopolymers. Regulates the circadian clock by repressing the transcriptional activator activity of the CLOCK-ARNTL/BMAL1 heterodimer.
Protein NDRG2	12	1	1.06927	1.11999	1.05947	1.48887	1.43888	1.46439	1.61675	0.707075	6.27167e-05	Q9QYG0	Mouse	http://www.uniprot.org/uniprot/Q9QYG0	Ndrg2	Cytoplasm	Contributes to the regulation of the Wnt signaling pathway. Down-regulates CTNNB1-mediated transcriptional activation of target genes, such as CCND1, and may thereby act as tumor suppressor. May be involved in dendritic cell and neuron differentiation (By similarity).
NADH dehydrogenase [ubiquinone] 1 alpha subcomplex subunit 7	10	1.00395	1.00466	1	1.03711	1.15835	1.15236	1.13479	1.13777	0.882715	6.59069e-05	Q9Z1P6	Mouse	http://www.uniprot.org/uniprot/Q9Z1P6	Ndufa7	Mitochondrion inner membrane	Accessory subunit of the mitochondrial membrane respiratory chain NADH dehydrogenase (Complex I), that is believed not to be involved in catalysis. Complex I functions in the transfer of electrons from NADH to the respiratory chain. The immediate electron acceptor for the enzyme is believed to be ubiquinone (By similarity).
Metabotropic glutamate receptor 3	8	1.13486	1	1.1398	1.07844	1.66997	1.5778	1.7066	1.54817	0.669446	6.81907e-05	Q9QYS2	Mouse	http://www.uniprot.org/uniprot/Q9QYS2	Grm3	Cell membrane	G-protein coupled receptor for glutamate. Ligand binding causes a conformation change that triggers signaling via guanine nucleotide-binding proteins (G proteins) and modulates the activity of down-stream effectors. Signaling inhibits adenylate cyclase activity.
UPF0160 protein MYG1, mitochondrial	2	1.65069	1.60128	1.47534	1.6034	1.10437	1	1.14903	1.08191	1.46027	7.17838e-05	Q9JK81	Mouse	http://www.uniprot.org/uniprot/Q9JK81	Myg1	Nucleus
Nucleolin	20	1.3954	1.51197	1.42152	1.5207	1.0756	1	1.12368	1.07141	1.36971	7.31378e-05	P09405	Mouse	http://www.uniprot.org/uniprot/P09405	Ncl	Nucleus	Nucleolin is the major nucleolar protein of growing eukaryotic cells. It is found associated with intranucleolar chromatin and pre-ribosomal particles. It induces chromatin decondensation by binding to histone H1. It is thought to play a role in pre-rRNA transcription and ribosome assembly. May play a role in the process of transcriptional elongation. Binds RNA oligonucleotides with 5'-UUAGGG-3' …
Metallothionein-2	3	6.46426	8.71486	7.14642	6.2405	1.61287	1.02679	1	1.50039	5.55754	8.2667e-05	P02798	Mouse	http://www.uniprot.org/uniprot/P02798	Mt2		Metallothioneins have a high content of cysteine residues that bind various heavy metals; these proteins are transcriptionally regulated by both heavy metals and glucocorticoids.
Myeloid leukemia factor 2	4	8.3631	5.42997	7.25102	9.2414	1	1.05474	1.86382	1.10958	6.02321	8.59058e-05	Q99KX1	Mouse	http://www.uniprot.org/uniprot/Q99KX1	Mlf2	Cytoplasm
Mitochondrial import receptor subunit TOM34	5	1	1.0311	1.15381	1.01491	1.5976	1.63575	1.70136	1.46531	0.656219	8.88792e-05	Q9CYG7	Mouse	http://www.uniprot.org/uniprot/Q9CYG7	Tomm34	Cytoplasm	Plays a role in the import of cytosolically synthesized preproteins into mitochondria. Binds the mature portion of precursor proteins. Interacts with cellular components, and possesses weak ATPase activity. May be a chaperone-like protein that helps to keep newly synthesized precursors in an unfolded import compatible state (By similarity).
Rho GTPase-activating protein 26	5	1.43024	1.44822	1.58194	1.42173	1.11283	1.09092	1	1.02166	1.39209	9.03577e-05	Q6ZQ82	Mouse	http://www.uniprot.org/uniprot/Q6ZQ82	Arhgap26	Cell junction	GTPase-activating protein for RHOA and CDC42.
2-hydroxyacylsphingosine 1-beta-galactosyltransferase	3	1.08084	1.32336	1.20876	1	3.97842	6.46298	4.38212	4.91635	0.233688	9.16328e-05	Q64676	Mouse	http://www.uniprot.org/uniprot/Q64676	Ugt8	Membrane	Catalyzes the transfer of galactose to ceramide, a key enzymatic step in the biosynthesis of galactocerebrosides, which are abundant sphingolipids of the myelin membrane of the central nervous system and peripheral nervous system.
Calcium uptake protein 1, mitochondrial	5	1.45181	1.42884	1.53352	1.59605	1.14147	1	1.0359	1.03544	1.42665	9.32167e-05	Q8VCX5	Mouse	http://www.uniprot.org/uniprot/Q8VCX5	Micu1	Mitochondrion inner membrane	Key regulator of mitochondrial calcium uniporter (MCU) required to increase calcium uptake by MCU when cytoplasmic calcium is high. MICU1 and MICU2 form a disulfide-linked heterodimer that stimulate and inhibit MCU activity, respectively. MICU1 acts as a stimulator of MCU that senses calcium level via its EF-hand domains: enhances MCU opening at high Ca(2+) concentration, allowing a rapid respons…
Argininosuccinate synthase	3	1.76354	1.68606	1.61092	1.81091	1.10545	1.12756	1	1.18491	1.55535	9.89018e-05	P16460	Mouse	http://www.uniprot.org/uniprot/P16460	Ass1		Is indirectly involved in the control of blood pressure.
Gap junction alpha-1 protein	5	1.00983	1	1.25152	1.32703	2.42679	3.02407	2.94946	2.93122	0.404922	0.000101964	P23242	Mouse	http://www.uniprot.org/uniprot/P23242	Gja1	Cell membrane	Gap junction protein that acts as a regulator of bladder capacity. A gap junction consists of a cluster of closely packed pairs of transmembrane channels, the connexons, through which materials of low MW diffuse from one cell to a neighboring cell. Negative regulator of bladder functional capacity: acts by enhancing intercellular electrical and chemical transmission, thus sensitizing bladder musc…
Proteasome subunit beta type-1	6	1.65601	1.88773	1.65392	1.63625	1.13767	1.09699	1.17359	1	1.55026	0.000103203	O09061	Mouse	http://www.uniprot.org/uniprot/O09061	Psmb1	Cytoplasm	The proteasome is a multicatalytic proteinase complex which is characterized by its ability to cleave peptides with Arg, Phe, Tyr, Leu, and Glu adjacent to the leaving group at neutral or slightly basic pH. The proteasome has an ATP-dependent proteolytic activity.
Sulfiredoxin-1	1	2.96112	2.90829	3.44973	3.55814		1			3.21932	0.000105663	Q9D975	Mouse	http://www.uniprot.org/uniprot/Q9D975	Srxn1	Cytoplasm	Contributes to oxidative stress resistance by reducing cysteine-sulfinic acid formed under exposure to oxidants in the peroxiredoxins PRDX1, PRDX2, PRDX3 and PRDX4. Does not act on PRDX5 or PRDX6. May catalyze the reduction in a multi-step process by acting both as a specific phosphotransferase and a thioltransferase.
Apoptosis-resistant E3 ubiquitin protein ligase 1	1	3.18812	2.44649	2.06896	2.50989			1		2.55336	0.000107793	Q8CHG5	Mouse	http://www.uniprot.org/uniprot/Q8CHG5	Arel1	Cytoplasm	E3 ubiquitin-protein ligase which accepts ubiquitin from an E2 ubiquitin-conjugating enzyme in the form of a thioester and then directly transfers the ubiquitin to targeted substrates. Inhibits apoptosis by ubiquitinating and targeting for degradation a number of proapoptotic proteins including DIABLO/SMAC, HTRA2 and SEPT4/ARTS which are released from the mitochondrion into the cytosol following …
Metallothionein-1	3	4.79817	6.2322	5.41979	4.97186	1.49223	1	1.09694	1.51595	4.19619	0.000114974	P02802	Mouse	http://www.uniprot.org/uniprot/P02802	Mt1		Metallothioneins have a high content of cysteine residues that bind various heavy metals; these proteins are transcriptionally regulated by both heavy metals and glucocorticoids.
Protein arginine N-methyltransferase 5	4	1.71907	1.64491	1.46319	1.68162	1.02875	1	1.11865	1.08605	1.53747	0.000124475	Q8CIG8	Mouse	http://www.uniprot.org/uniprot/Q8CIG8	Prmt5	Cytoplasm	Arginine methyltransferase that can both catalyze the formation of omega-N monomethylarginine (MMA) and symmetrical dimethylarginine (sDMA), with a preference for the formation of MMA (PubMed:15485929, PubMed:19584108, PubMed:19858291, PubMed:21917714, PubMed:23133559). Specifically mediates the symmetrical dimethylation of arginine residues in the small nuclear ribonucleoproteins Sm D1 (SNRPD1) …
Ras-specific guanine nucleotide-releasing factor 2	12	1.61136	1.63407	1.5526	1.45507	1.11225	1.11654	1	1.14804	1.42869	0.000125311	P70392	Mouse	http://www.uniprot.org/uniprot/P70392	Rasgrf2	Cytoplasm	Functions as a calcium-regulated nucleotide exchange factor activating both Ras and RAC1 through the exchange of bound GDP for GTP. Preferentially activates HRAS in vivo compared to RRAS based on their different types of prenylation. Functions in synaptic plasticity by contributing to the induction of long term potentiation.
Sodium-coupled neutral amino acid transporter 3	2	1.16728	1	1.05481	1.05246	1.51605	1.76514	1.66053	1.54479	0.658992	0.000127122	Q9DCP2	Mouse	http://www.uniprot.org/uniprot/Q9DCP2	Slc38a3	Cell membrane	Sodium-dependent amino acid/proton antiporter. Mediates electrogenic cotransport of glutamine and sodium ions in exchange for protons. Also recognizes histidine, asparagine and alanine. May mediate amino acid transport in either direction under physiological conditions. May play a role in nitrogen metabolism and synaptic transmission.
Heat shock protein 105 kDa	29	1.07032	1.09507	1.10101	1	1.38726	1.51768	1.59108	1.46697	0.715481	0.000135263	Q61699	Mouse	http://www.uniprot.org/uniprot/Q61699	Hsph1	Cytoplasm	Prevents the aggregation of denatured proteins in cells under severe stress, on which the ATP levels decrease markedly. Inhibits HSPA8/HSC70 ATPase and chaperone activities.
Phospholipid phosphatase-related protein type 4	7	1	1.14229	1.07631	1.04509	1.40737	1.58788	1.50337	1.4346	0.718613	0.000143695	Q7TME0	Mouse	http://www.uniprot.org/uniprot/Q7TME0	Plppr4	Membrane	Hydrolyzes lysophosphatidic acid (LPA). Facilitates axonal outgrowth during development and regenerative sprouting. In the outgrowing axons acts as an ecto-enzyme and attenuates phospholipid-induced axon collapse in neurons and facilitates outgrowth in the hippocampus (By similarity).
Sodium/potassium-transporting ATPase subunit alpha-2	43	1.01193	1.00694	1.01607	1	1.25372	1.30449	1.25258	1.31221	0.787613	0.00014468	Q6PIE5	Mouse	http://www.uniprot.org/uniprot/Q6PIE5	Atp1a2	Membrane	This is the catalytic component of the active enzyme, which catalyzes the hydrolysis of ATP coupled with the exchange of sodium and potassium ions across the plasma membrane. This action creates the electrochemical gradient of sodium and potassium ions, providing the energy for active transport of various nutrients (By similarity).
Proteasome subunit beta type-5	10	1.33957	1.241	1.32501	1.29927	1.00287	1.03146	1	1.02016	1.28373	0.000149444	O55234	Mouse	http://www.uniprot.org/uniprot/O55234	Psmb5	Cytoplasm	The proteasome is a multicatalytic proteinase complex which is characterized by its ability to cleave peptides with Arg, Phe, Tyr, Leu, and Glu adjacent to the leaving group at neutral or slightly basic pH. The proteasome has an ATP-dependent proteolytic activity. This unit is responsible of the chymotrypsin-like activity of the proteasome and is one of the principal target of the proteasome inhi…
Cathepsin D	9	1.50379	1.61903	1.43819	1.55892	1.13147	1.10795	1	1.13308	1.39964	0.000152688	P18242	Mouse	http://www.uniprot.org/uniprot/P18242	Ctsd	Lysosome	Acid protease active in intracellular protein breakdown.
S-adenosylmethionine synthase isoform type-2	6	1.29815	1.26678	1.32656	1.21447	1.0082	1	1.03577	1.05834	1.24465	0.000155328	Q3THS6	Mouse	http://www.uniprot.org/uniprot/Q3THS6	Mat2a		Catalyzes the formation of S-adenosylmethionine from methionine and ATP.
Sorbin and SH3 domain-containing protein 1	15	1.63956	2.02268	1.82048	1.93964	1.03963	1	1.12885	1.02697	1.76915	0.0001554	Q62417	Mouse	http://www.uniprot.org/uniprot/Q62417	Sorbs1	Cell junction	Plays a role in tyrosine phosphorylation of CBL by linking CBL to the insulin receptor. Required for insulin-stimulated glucose transport. Involved in formation of actin stress fibers and focal adhesions.
Insulin receptor	1	6.59037	7.9851	4.39742	4.67893	1.66657	1.00223	1	1.11634	4.94277	0.000160969	P15208	Mouse	http://www.uniprot.org/uniprot/P15208	Insr	Cell membrane	Receptor tyrosine kinase which mediates the pleiotropic actions of insulin. Binding of insulin leads to phosphorylation of several intracellular substrates, including, insulin receptor substrates (IRS1, 2, 3, 4), SHC, GAB1, CBL and other signaling intermediates. Each of these phosphorylated proteins serve as docking proteins for other signaling proteins that contain Src-homology-2 domains (SH2 do…
Biogenesis of lysosome-related organelles complex 1 subunit 1	2	2.36244	3.90349	3.82321	3.97143	1		1		3.51514	0.00016111	O55102	Mouse	http://www.uniprot.org/uniprot/O55102	Bloc1s1	Mitochondrion intermembrane space	Component of the BLOC-1 complex, a complex that is required for normal biogenesis of lysosome-related organelles (LRO), such as platelet dense granules and melanosomes. In concert with the AP-3 complex, the BLOC-1 complex is required to target membrane protein cargos into vesicles assembled at cell bodies for delivery into neurites and nerve terminals. The BLOC-1 complex, in association with SNAR…
Annexin A11	11	1.52171	1.81296	1.68281	1.65555	1.07894	1.02654	1	1.19066	1.55326	0.000162172	P97384	Mouse	http://www.uniprot.org/uniprot/P97384	Anxa11	Cytoplasm	Required for midbody formation and completion of the terminal phase of cytokinesis (By similarity). Binds specifically to calcyclin in a calcium-dependent manner.
Glucosamine-6-phosphate isomerase 2	1	1.36331	1.23839	1.31494	1.325	1	1.07713	1.00913	1.06913	1.26141	0.000164651	Q9CRC9	Mouse	http://www.uniprot.org/uniprot/Q9CRC9	Gnpda2	Cytoplasm
PDZ and LIM domain protein 5	3	4.46084	5.30638	4.04344	4.36841	1.51717	1.5348	1.22975	1	3.44189	0.000168984	Q8CI51	Mouse	http://www.uniprot.org/uniprot/Q8CI51	Pdlim5	Cell junction	May play an important role in the heart development by scaffolding PKC to the Z-disk region. Isoform 2 and isoform 3 may negatively modulate the scaffolding activity of isoform 1. May play a role in the regulation of cardiomyocyte expansion. Overexpression promotes the development of heart hypertrophy. Contributes to the regulation of dendritic spine morphogenesis in neurons. May restrain postsyn…
Protein RMD5 homolog A	4	1.8278	2.20582	1.86909	2.00958	1.06386	1.28004	1.08907	1	1.78488	0.000172907	Q80YQ8	Mouse	http://www.uniprot.org/uniprot/Q80YQ8	Rmnd5a
ATP-citrate synthase	26	1.0511	1.00894	1.1352	1	1.55766	1.71385	1.45968	1.4884	0.67452	0.000177477	Q91V92	Mouse	http://www.uniprot.org/uniprot/Q91V92	Acly	Cytoplasm	ATP-citrate synthase is the primary enzyme responsible for the synthesis of cytosolic acetyl-CoA in many tissues. Has a central role in de novo lipid synthesis. In nervous tissue it may be involved in the biosynthesis of acetylcholine (By similarity).
Large neutral amino acids transporter small subunit 1	2	1.19621	1.20901	1.14909	1.16896	1	1.01801	1.01724	1.02684	1.16277	0.000181036	Q9Z127	Mouse	http://www.uniprot.org/uniprot/Q9Z127	Slc7a5	Cytoplasm	Sodium-independent, high-affinity transport of large neutral amino acids such as phenylalanine, tyrosine, leucine, arginine and tryptophan, when associated with SLC3A2/4F2hc. Involved in cellular amino acid uptake. Acts as an amino acid exchanger. Involved in the transport of L-DOPA across the blood-brain barrier, and that of thyroid hormones triiodothyronine (T3) and thyroxine (T4) across the ce…
Galectin-1	3	2.00073	1.80269	1.6669	1.77169	1.06319	1.23515	1.02624	1	1.67461	0.000181145	P16045	Mouse	http://www.uniprot.org/uniprot/P16045	Lgals1	Secreted	Lectin that binds beta-galactoside and a wide array of complex carbohydrates. Plays a role in regulating apoptosis, cell proliferation and cell differentiation. Inhibits CD45 protein phosphatase activity and therefore the dephosphorylation of Lyn kinase. Strong inducer of T-cell apoptosis.
Melanoma-associated antigen D1	5	3.70122	4.03514	3.25691	2.94786	1.42193	1.15304	1.49092	1	2.75196	0.000186928	Q9QYH6	Mouse	http://www.uniprot.org/uniprot/Q9QYH6	Maged1	Nucleus	Involved in the apoptotic response after nerve growth factor (NGF) binding in neuronal cells. Inhibits cell cycle progression, and facilitates NGFR-mediated apoptosis. May act as a regulator of the function of DLX family members. May enhance ubiquitin ligase activity of RING-type zinc finger-containing E3 ubiquitin-protein ligases. Proposed to act through recruitment and/or stabilization of the U…
Dihydropyrimidinase-related protein 5	23	1.23657	1.35194	1.36578	1.32256	1.06954	1	1.01319	1.05706	1.27467	0.000199291	Q9EQF6	Mouse	http://www.uniprot.org/uniprot/Q9EQF6	Dpysl5	Cytoplasm	May have a function in neuronal differentiation and/or axon growth.
UPF0598 protein C8orf82 homolog	1	1.86931	1.82638	1.6256	1.82763	1.08603	1.08616	1	1.24087	1.61995	0.000205309	Q8VE95	Mouse	http://www.uniprot.org/uniprot/Q8VE95
Macrophage erythroblast attacher	4	2.41838	3.47657	2.71397	2.53924	1.40848	1.09355	1.01122	1	2.4701	0.000207515	Q4VC33	Mouse	http://www.uniprot.org/uniprot/Q4VC33	Maea	Nucleus matrix	Plays a role in erythroblast enucleation and in the development of the mature macrophages. Mediates the attachment of erythroid cell to mature macrophages, in correlation with the presence of MAEA at cell surface of mature macrophages; This MAEA-mediated contact inhibits erythroid cells apoptosis. Participates to erythroblastic island formation, which is the functional unit of definitive erythrop…
Nuclear pore complex protein Nup133	1	2.77774	2.72905	3.19038	3.70148	1.40614	1.45657	1.23081	1	2.4342	0.000230691	Q8R0G9	Mouse	http://www.uniprot.org/uniprot/Q8R0G9	Nup133	Nucleus	Involved in poly(A)+ RNA transport.
Vinexin	2	3.06611	3.77922	2.92035	2.84237	1	1			3.15202	0.000243189	Q9R1Z8	Mouse	http://www.uniprot.org/uniprot/Q9R1Z8	Sorbs3	Cell junction	Promotes up-regulation of actin stress fiber formation.
Serine/threonine-protein phosphatase PP1-beta catalytic subunit	7	1.50905	1.53529	1.56445	1.45049	1.14579	1	1.02457	1.08259	1.42473	0.0002435	P62141	Mouse	http://www.uniprot.org/uniprot/P62141	Ppp1cb	Cytoplasm	Protein phosphatase that associates with over 200 regulatory proteins to form highly specific holoenzymes which dephosphorylate hundreds of biological targets. Protein phosphatase (PP1) is essential for cell division, it participates in the regulation of glycogen metabolism, muscle contractility and protein synthesis. Involved in regulation of ionic conductances and long-term synaptic plasticity.…
Pituitary adenylate cyclase-activating polypeptide type I receptor	3	1.20791	1	1.15124	1.16386	1.84775	1.74445	2.02093	1.64038	0.623561	0.000243875	P70205	Mouse	http://www.uniprot.org/uniprot/P70205	Adcyap1r1	Cell membrane	This is a receptor for PACAP-27 and PACAP-38. The activity of this receptor is mediated by G proteins which activate adenylyl cyclase. May regulate the release of adrenocorticotropin, luteinizing hormone, growth hormone, prolactin, epinephrine, and catecholamine. May play a role in spermatogenesis and sperm motility. Causes smooth muscle relaxation and secretion in the gastrointestinal tract.
Complement C1q subcomponent subunit B	2	7.46441	7.57013	6.25984	7.51312	1.721	1.25156	1	1.0279	5.76097	0.000255285	P14106	Mouse	http://www.uniprot.org/uniprot/P14106	C1qb	Secreted	C1q associates with the proenzymes C1r and C1s to yield C1, the first component of the serum complement system. The collagen-like regions of C1q interact with the Ca(2+)-dependent C1r(2)C1s(2) proenzyme complex, and efficient activation of C1 takes place on interaction of the globular heads of C1q with the Fc regions of IgG or IgM antibody present in immune complexes.
Sequestosome-1	4	2.19725	2.08674	1.80498	1.77492	1	1.09484	1.11594	1.0144	1.8612	0.000262632	Q64337	Mouse	http://www.uniprot.org/uniprot/Q64337	Sqstm1	Cytoplasm	Autophagy receptor that interacts directly with both the cargo to become degraded and an autophagy modifier of the MAP1 LC3 family. Required both for the formation and autophagic degradation of polyubiquitin-containing bodies, called ALIS (aggresome-like induced structures) and links ALIS to the autophagic machinery. Involved in midbody ring degradation. May regulate the activation of NFKB1 by TN…
Ig gamma-1 chain C region secreted form	1	2.40878	2.33096	3.0773	2.7911	1.31032	1	1.15596	1.41927	2.17133	0.000274956	P01868	Mouse	http://www.uniprot.org/uniprot/P01868	Ighg1	Secreted
Nestin	4	4.26462	8.6662	5.85019	7.06862	1.00963	1.059	1.91591	1	5.18597	0.00027513	Q6P5H2	Mouse	http://www.uniprot.org/uniprot/Q6P5H2	Nes		Required for brain and eye development. Promotes the disassembly of phosphorylated vimentin intermediate filaments (IF) during mitosis and may play a role in the trafficking and distribution of IF proteins and other cellular factors to daughter cells during progenitor cell division (By similarity). Required for survival, renewal and mitogen-stimulated proliferation of neural progenitor cells.
Transgelin-2	9	2.88837	2.77991	2.61104	2.56425	1.34902	1.26607	1	1.17358	2.26442	0.000278983	Q9WVA4	Mouse	http://www.uniprot.org/uniprot/Q9WVA4	Tagln2
Perilipin-4	6	7.58924	5.22472	4.3342	5.68634	1.03282	1.5222		1	4.81737	0.000295599	O88492	Mouse	http://www.uniprot.org/uniprot/O88492	Plin4	Cell membrane	May play a role in triacylglycerol packaging into adipocytes. May function as a coat protein involved in the biogenesis of lipid droplets.
Protein TANC1	1	2.83749	3.06779	2.81763	2.74889	1.36382	1.06451	1.08436	1	2.54212	0.000302464	Q0VGY8	Mouse	http://www.uniprot.org/uniprot/Q0VGY8	Tanc1	Cell junction	May be a scaffold component in the postsynaptic density.
Heterogeneous nuclear ribonucleoprotein K	20	1.17194	1.13235	1.11327	1.16352	1.03138	1.00648	1.00315	1	1.13365	0.000320044	P61979	Mouse	http://www.uniprot.org/uniprot/P61979	Hnrnpk	Cytoplasm	One of the major pre-mRNA-binding proteins. Binds tenaciously to poly(C) sequences. Likely to play a role in the nuclear metabolism of hnRNAs, particularly for pre-mRNAs that contain cytidine-rich sequences. Can also bind poly(C) single-stranded DNA. Plays an important role in p53/TP53 response to DNA damage, acting at the level of both transcription activation and repression. When sumoylated, ac…
Heat shock cognate 71 kDa protein	50	1.03107	1.01709	1	1.00927	1.09272	1.14199	1.13546	1.11593	0.904444	0.000321574	P63017	Mouse	http://www.uniprot.org/uniprot/P63017	Hspa8	Cytoplasm	Acts as a repressor of transcriptional activation. Inhibits the transcriptional coactivator activity of CITED1 on Smad-mediated transcription. Chaperone. Component of the PRP19-CDC5L complex that forms an integral part of the spliceosome and is required for activating pre-mRNA splicing. May have a scaffolding role in the spliceosome assembly as it contacts all other components of the core complex…
Phytanoyl-CoA hydroxylase-interacting protein-like	16	1	1.05324	1.08637	1.04863	1.26257	1.35515	1.25885	1.23349	0.819606	0.000354221	Q8BGT8	Mouse	http://www.uniprot.org/uniprot/Q8BGT8	Phyhipl		May play a role in the development of the central system.
Metallothionein-3	5	1.53736	1.65045	1.71244	1.50706	1.18589	1.12385	1.15692	1	1.43447	0.000365482	P28184	Mouse	http://www.uniprot.org/uniprot/P28184	Mt3		Binds heavy metals. Contains three zinc and three copper atoms per polypeptide chain and only a negligible amount of cadmium. Inhibits survival and neurite formation of cortical neurons in vitro (By similarity).
Long-chain specific acyl-CoA dehydrogenase, mitochondrial	10	1.3715	1.49108	1.49352	1.63411	1.05388	1.05356	1.14636	1	1.4082	0.00037274	P51174	Mouse	http://www.uniprot.org/uniprot/P51174	Acadl	Mitochondrion matrix
6-phosphogluconate dehydrogenase, decarboxylating	13	1.58041	1.48069	1.55589	1.53803	1.10488	1.15073	1	1.11243	1.4091	0.000376429	Q9DCD0	Mouse	http://www.uniprot.org/uniprot/Q9DCD0	Pgd	Cytoplasm	Catalyzes the oxidative decarboxylation of 6-phosphogluconate to ribulose 5-phosphate and CO(2), with concomitant reduction of NADP to NADPH.
Cystine/glutamate transporter	3	2.65578	3.11512	4.36671	2.93016	1.01846	1.31681	1.31109	1	2.81247	0.000402094	Q9WTR6	Mouse	http://www.uniprot.org/uniprot/Q9WTR6	Slc7a11	Membrane	Sodium-independent, high-affinity exchange of anionic amino acids with high specificity for anionic form of cystine and glutamate.
ATP-dependent RNA helicase DDX3X	7	3.98823	4.41066	3.54688	3.6606	1.6169	1	1.23895	1.38447	2.97813	0.000402882	Q62167	Mouse	http://www.uniprot.org/uniprot/Q62167	Ddx3x	Nucleus speckle	Multifunctional ATP-dependent RNA helicase. The ATPase activity can be stimulated by various ribo- and deoxynucleic acids indicative for a relaxed substrate specificity. In vitro can unwind partially double-stranded DNA with a preference for 5'-single-stranded DNA overhangs. Is involved in several steps of gene expression, such as transcription, mRNA maturation, mRNA export and translation. Howev…
Amine oxidase [flavin-containing] A	11	1.66948	1.48173	1.58912	1.53008	1.12054	1.17554	1	1.0137	1.45493	0.000409223	Q64133	Mouse	http://www.uniprot.org/uniprot/Q64133	Maoa	Mitochondrion outer membrane	Catalyzes the oxidative deamination of biogenic and xenobiotic amines and has important functions in the metabolism of neuroactive and vasoactive amines in the central nervous system and peripheral tissues. MAOA preferentially oxidizes biogenic amines such as 5-hydroxytryptamine (5-HT), norepinephrine and epinephrine (By similarity).
ATP-sensitive inward rectifier potassium channel 10	5	1	1.03656	1.10524	1.03517	2.23596	2.30882	2.36832	2.97583	0.422388	0.000418495	Q9JM63	Mouse	http://www.uniprot.org/uniprot/Q9JM63	Kcnj10	Membrane	May be responsible for potassium buffering action of glial cells in the brain. Inward rectifier potassium channels are characterized by a greater tendency to allow potassium to flow into the cell rather than out of it. Their voltage dependence is regulated by the concentration of extracellular potassium; as external potassium is raised, the voltage range of the channel opening shifts to more posi…
Coronin-1A	8	1.12733	1.18576	1.19532	1.16675	1.04105	1	1.04878	1.04703	1.13012	0.000421942	O89053	Mouse	http://www.uniprot.org/uniprot/O89053	Coro1a	Cytoplasm	May be a crucial component of the cytoskeleton of highly motile cells, functioning both in the invagination of large pieces of plasma membrane, as well as in forming protrusions of the plasma membrane involved in cell locomotion. In mycobacteria-infected cells, its retention on the phagosomal membrane prevents fusion between phagosomes and lysosomes.
Peptidyl-prolyl cis-trans isomerase FKBP5	1	3.57629	6.79584	5.16724	4.33756	1.6548	1	1.5532	1.34758	3.57784	0.00043961	Q64378	Mouse	http://www.uniprot.org/uniprot/Q64378	Fkbp5	Cytoplasm	Immunophilin protein with PPIase and co-chaperone activities. Component of unligated steroid receptors heterocomplexes through interaction with heat-shock protein 90 (HSP90). Plays a role in the intracellular trafficking of heterooligomeric forms of steroid hormone receptors maintaining the complex into the cytoplasm when unliganded.
Pleiotrophin	1			1	1.38973	4.67852	6.66382	4.42088	3.20688	0.251948	0.000454636	P63089	Mouse	http://www.uniprot.org/uniprot/P63089	Ptn	Secreted	Secreted growth factor that induces neurite outgrowth and which is mitogenic for fibroblasts, epithelial, and endothelial cells. Binds anaplastic lymphoma kinase (ALK) which induces MAPK pathway activation, an important step in the anti-apoptotic signaling of PTN and regulation of cell proliferation. Binds to cell-surface target proteins via their chondroitin sulfate groups. Down-regulates PTPRZ1…
COMM domain-containing protein 3	1	3.99751	2.9028	1.98134	2.64562			1		2.88182	0.000470831	Q63829	Mouse	http://www.uniprot.org/uniprot/Q63829	Commd3	Cytoplasm	May modulate activity of cullin-RING E3 ubiquitin ligase (CRL) complexes. May down-regulate activation of NF-kappa-B. Modulates Na(+) transport in epithelial cells by regulation of apical cell surface expression of amiloride-sensitive sodium channel (ENaC) subunits.
tRNA-splicing ligase RtcB homolog	16	1.18967	1.27056	1.1795	1.20029	1.01869	1	1.02459	1.04456	1.18401	0.000472726	Q99LF4	Mouse	http://www.uniprot.org/uniprot/Q99LF4	Rtcb	Nucleus	Catalytic subunit of the tRNA-splicing ligase complex that acts by directly joining spliced tRNA halves to mature-sized tRNAs by incorporating the precursor-derived splice junction phosphate into the mature tRNA as a canonical 3',5'-phosphodiester. May act as an RNA ligase with broad substrate specificity, and may function toward other RNAs (By similarity). Essential during post-implantation deve…
Thioredoxin	8	1.19132	1.26509	1.24792	1.24812	1.05594	1	1.09189	1.04888	1.18008	0.000472881	P10639	Mouse	http://www.uniprot.org/uniprot/P10639	Txn	Nucleus	Participates in various redox reactions through the reversible oxidation of its active center dithiol to a disulfide and catalyzes dithiol-disulfide exchange reactions (By similarity). Plays a role in the reversible S-nitrosylation of cysteine residues in target proteins, and thereby contributes to the response to intracellular nitric oxide. Nitrosylates the active site Cys of CASP3 in response t…
Sodium- and chloride-dependent glycine transporter 1	3	1.23408	1	1.37271	1.09327	2.08671	2.51387	1.92754	2.45639	0.52313	0.000478979	P28571	Mouse	http://www.uniprot.org/uniprot/P28571	Slc6a9	Membrane	Terminates the action of glycine by its high affinity sodium-dependent reuptake into presynaptic terminals. May play a role in regulation of glycine levels in NMDA receptor-mediated neurotransmission.
Armadillo repeat protein deleted in velo-cardio-facial syndrome homolog	3	4.18061	3.36392	4.22403	3.46248	1.58624	1	1.41018	1.04796	3.01941	0.000486347	P98203	Mouse	http://www.uniprot.org/uniprot/P98203	Arvcf		Involved in protein-protein interactions at adherens junctions.
Putative monooxygenase p33MONOX	2	1.48238	1.68134	1.5033	1.5722	1.02361	1.19652	1.10618	1	1.44216	0.000520726	Q9DBN4	Mouse	http://www.uniprot.org/uniprot/Q9DBN4	P33monox	Cytoplasm	Potential NADPH-dependent oxidoreductase. May be involved in the regulation of neuronal survival, differentiation and axonal outgrowth (By similarity).
Apolipoprotein E	12	1.84381	2.10529	2.0723	1.93498	1.26903	1	1.02216	1.19576	1.77323	0.000523339	P08226	Mouse	http://www.uniprot.org/uniprot/P08226	Apoe	Secreted	Mediates the binding, internalization, and catabolism of lipoprotein particles. It can serve as a ligand for the LDL (apo B/E) receptor and for the specific apo-E receptor (chylomicron remnant) of hepatic tissues.
Proteasome subunit beta type-10	1	2.35406	3.75225	1.92367	2.63089			1		2.66522	0.00052837	O35955	Mouse	http://www.uniprot.org/uniprot/O35955	Psmb10	Cytoplasm	The proteasome is a multicatalytic proteinase complex which is characterized by its ability to cleave peptides with Arg, Phe, Tyr, Leu, and Glu adjacent to the leaving group at neutral or slightly basic pH. The proteasome has an ATP-dependent proteolytic activity. This subunit is involved in antigen processing to generate class I binding peptides. Plays a role in determining the T-cell repertoire…
Aquaporin-4	2	1	1.10382	1.20916	1.05825	1.7997	1.87462	1.8481	1.88338	0.590245	0.000545006	P55088	Mouse	http://www.uniprot.org/uniprot/P55088	Aqp4	Membrane	Forms a water-specific channel. Osmoreceptor which regulates body water balance and mediates water flow within the central nervous system.
Annexin A1	1	7.25348	5.38656	5.68929	3.87817	1	1.82744	1.33786	1.85287	3.69007	0.000564734	P10107	Mouse	http://www.uniprot.org/uniprot/P10107	Anxa1	Nucleus	Plays important roles in the innate immune response as effector of glucocorticoid-mediated responses and regulator of the inflammatory process. Has anti-inflammatory activity (PubMed:12475898). Plays a role in glucocorticoid-mediated down-regulation of the early phase of the inflammatory response (PubMed:12475898). Promotes resolution of inflammation and wound healing (PubMed:25664854). Functions…
Catenin alpha-1	4	1.90242	2.37184	2.32202	2.08845	1.38446	1.14865	1.03447	1	1.90138	0.000577118	P26231	Mouse	http://www.uniprot.org/uniprot/P26231	Ctnna1	Cytoplasm	Associates with the cytoplasmic domain of a variety of cadherins. The association of catenins to cadherins produces a complex which is linked to the actin filament network, and which seems to be of primary importance for cadherins cell-adhesion properties. Can associate with both E- and N-cadherins. Originally believed to be a stable component of E-cadherin/catenin adhesion complexes and to media…
Ceruloplasmin	3	2.25237	2.53524	3.15261	2.27431	1.45677	1.27343	1.11686	1	2.10737	0.000580671	Q61147	Mouse	http://www.uniprot.org/uniprot/Q61147	Cp	Secreted	Ceruloplasmin is a blue, copper-binding (6-7 atoms per molecule) glycoprotein. It has ferroxidase activity oxidizing Fe(2+) to Fe(3+) without releasing radical oxygen species. It is involved in iron transport across the cell membrane. Provides Cu(2+) ions for the ascorbate-mediated deaminase degradation of the heparan sulfate chains of GPC1. May also play a role in fetal lung development or pulmo…
Leucine-rich repeat-containing protein 75A	1	2.67775	2.87936	3.84436	4.41501	1.41386	1.34216	1	1.07461	2.86017	0.000584674	Q7TSF4	Mouse	http://www.uniprot.org/uniprot/Q7TSF4	Lrrc75a
Catalase	8	1.9378	1.68723	1.6259	1.6271	1.23267	1.19142	1.14814	1	1.5043	0.000606015	P24270	Mouse	http://www.uniprot.org/uniprot/P24270	Cat	Peroxisome	Occurs in almost all aerobically respiring organisms and serves to protect cells from the toxic effects of hydrogen peroxide. Promotes growth of cells.
Calcyclin-binding protein	4	1	1.07433	1.12739	1.10198	1.67452	1.76412	1.64966	1.42923	0.660327	0.000616157	Q9CXW3	Mouse	http://www.uniprot.org/uniprot/Q9CXW3	Cacybp	Nucleus	May be involved in calcium-dependent ubiquitination and subsequent proteasomal degradation of target proteins. Probably serves as a molecular bridge in ubiquitin E3 complexes. Participates in the ubiquitin-mediated degradation of beta-catenin (CTNNB1) (By similarity).
BTB/POZ domain-containing protein KCTD5	2	2.38299	2.97279	2.25619	2.38837		1	1		2.50009	0.000622322	Q8VC57	Mouse	http://www.uniprot.org/uniprot/Q8VC57	Kctd5	Cytoplasm	Its interaction with CUL3 suggests that it may act as a substrate adapter in some E3 ligase complex. Does not affect the function of Kv channel Kv2.1/KCNB1, Kv1.2/KCNA2, Kv4.2/KCND2 and Kv3.4/KCNC4 (By similarity).
Protein KIBRA	1	6.04241	8.41961	4.68578	7.79079	1	2.01852	1.06958	1.80076	4.5745	0.000629071	Q5SXA9	Mouse	http://www.uniprot.org/uniprot/Q5SXA9	Wwc1	Cytoplasm	Probable regulator of the Hippo/SWH (Sav/Wts/Hpo) signaling pathway, a signaling pathway that plays a pivotal role in tumor suppression by restricting proliferation and promoting apoptosis. Along with NF2 can synergistically induce the phosphorylation of LATS1 and LATS2 and can probably function in the regulation of the Hippo/SWH (Sav/Wts/Hpo) signaling pathway. Acts as a transcriptional coactiva…
HCLS1-associated protein X-1	2	1.82022	2.27917	2.07807	1.78257	1.33547	1	1.10941	1.19434	1.71581	0.0006773	O35387	Mouse	http://www.uniprot.org/uniprot/O35387	Hax1	Mitochondrion	Recruits the Arp2/3 complex to the cell cortex and regulates reorganization of the cortical actin cytoskeleton via its interaction with KCNC3 and the Arp2/3 complex. Slows down the rate of inactivation of KCNC3 channels. Promotes GNA13-mediated cell migration. Involved in the clathrin-mediated endocytosis pathway. May be involved in internalization of ABC transporters such as ABCB11. May inhibit …
Transaldolase	12	1.23387	1.29945	1.24436	1.29416	1	1.0914	1.02202	1.08368	1.20841	0.0006811	Q93092	Mouse	http://www.uniprot.org/uniprot/Q93092	Taldo1	Cytoplasm	Transaldolase is important for the balance of metabolites in the pentose-phosphate pathway.
Peroxisomal acyl-coenzyme A oxidase 1	5	1.93067	1.9247	1.59868	1.98049	1.22262	1.24644	1	1.22293	1.58452	0.000684598	Q9R0H0	Mouse	http://www.uniprot.org/uniprot/Q9R0H0	Acox1	Peroxisome	Catalyzes the desaturation of acyl-CoAs to 2-trans-enoyl-CoAs. Isoform 1 shows highest activity against medium-chain fatty acyl-CoAs and activity decreases with increasing chain length. Isoform 2 is active against a much broader range of substrates and shows activity towards very long-chain acyl-CoAs (By similarity).
Adenine phosphoribosyltransferase	2	1.55942	1.43955	1.52833	1.54328	1.01981	1.17357	1	1.09695	1.41495	0.000687951	P08030	Mouse	http://www.uniprot.org/uniprot/P08030	Aprt	Cytoplasm	Catalyzes a salvage reaction resulting in the formation of AMP, that is energically less costly than de novo synthesis.
Solute carrier family 13 member 3	1			1		2.31997	3.71829	5.19357	2.92999	0.28245	0.000701194	Q91Y63	Mouse	http://www.uniprot.org/uniprot/Q91Y63	Slc13a3	Cell membrane	High-affinity sodium-dicarboxylate cotransporter that accepts a range of substrates with 4-5 carbon atoms. The stoichiometry is probably 3 Na(+) for 1 divalent succinate.
Neuronal cell adhesion molecule	15	1.043	1.09356	1.13661	1	1.46841	1.28452	1.37244	1.35649	0.779511	0.000706635	Q810U4	Mouse	http://www.uniprot.org/uniprot/Q810U4	Nrcam	Cell membrane	Cell adhesion protein that is required for normal responses to cell-cell contacts in brain and in the peripheral nervous system. Plays a role in neurite outgrowth in response to contactin binding (PubMed:11564762). Plays a role in mediating cell-cell contacts between Schwann cells and axons (PubMed:20188654). Plays a role in the formation and maintenance of the nodes of Ranvier on myelinated axon…
Coagulation factor XIII A chain	1	2.44327	2.70442	2.755	2.21524	1.04896	1.2496	1.45793	1	2.12719	0.000711268	Q8BH61	Mouse	http://www.uniprot.org/uniprot/Q8BH61	F13a1	Cytoplasm	Factor XIII is activated by thrombin and calcium ion to a transglutaminase that catalyzes the formation of gamma-glutamyl-epsilon-lysine cross-links between fibrin chains, thus stabilizing the fibrin clot. Also cross-link alpha-2-plasmin inhibitor, or fibronectin, to the alpha chains of fibrin (By similarity).
DmX-like protein 1	1	1.21944	1.32431	1	1.21826	2.73477	1.88765	2.56123	2.28779	0.502776	0.000718027	Q6PNC0	Mouse	http://www.uniprot.org/uniprot/Q6PNC0	Dmxl1
Probable tRNA N6-adenosine threonylcarbamoyltransferase	2	1.9912	1.78132	1.7329	1.83768	1.23903	1.19746	1.01291	1	1.65036	0.000719443	Q8BWU5	Mouse	http://www.uniprot.org/uniprot/Q8BWU5	Osgep	Cytoplasm	Component of the EKC/KEOPS complex that is required for the formation of a threonylcarbamoyl group on adenosine at position 37 (t(6)A37) in tRNAs that read codons beginning with adenine. The complex is probably involved in the transfer of the threonylcarbamoyl moiety of threonylcarbamoyl-AMP (TC-AMP) to the N6 group of A37. OSGEP likely plays a direct catalytic role in this reaction, but requires…
Heat shock protein 75 kDa, mitochondrial	10	1.12746	1.02331	1.07612	1	1.54457	1.34495	1.50512	1.34685	0.736203	0.000729038	Q9CQN1	Mouse	http://www.uniprot.org/uniprot/Q9CQN1	Trap1	Mitochondrion	Chaperone that expresses an ATPase activity. Involved in maintaining mitochondrial function and polarization, most likely through stabilization of mitochondrial complex I. Is a negative regulator of mitochondrial respiration able to modulate the balance between oxidative phosphorylation and aerobic glycolysis. The impact of TRAP1 on mitochondrial respiration is probably mediated by modulation of …
Myosin-10	72	1.12872	1.20131	1.17054	1.15523	1.04258	1.06532	1.01364	1	1.12963	0.00074465	Q61879	Mouse	http://www.uniprot.org/uniprot/Q61879	Myh10	Cell projection	Involved with LARP6 in the stabilization of type I collagen mRNAs for CO1A1 and CO1A2. During cell spreading, plays an important role in cytoskeleton reorganization, focal contacts formation (in the central part but not the margins of spreading cells), and lamellipodial extension; this function is mechanically antagonized by MYH9 (By similarity). Cellular myosin that appears to play a role in cyt…
Serine protease inhibitor A3N	6	6.65111	5.75412	6.95284	5.53547	1.17373	1	1.98692	1.3627	4.50696	0.00075499	Q91WP6	Mouse	http://www.uniprot.org/uniprot/Q91WP6	Serpina3n	Secreted
H-2 class I histocompatibility antigen, L-D alpha chain	4	4.7869	5.81006	5.0103	6.40091	1.50397	1.05141		1	4.64259	0.000765195	P01897	Mouse	http://www.uniprot.org/uniprot/P01897	H2-L	Membrane	Involved in the presentation of foreign antigens to the immune system.
Cathepsin B	6	1.37787	1.57231	1.45869	1.46798	1.11395	1	1.01114	1.16932	1.36849	0.000779591	P10605	Mouse	http://www.uniprot.org/uniprot/P10605	Ctsb	Lysosome	Thiol protease which is believed to participate in intracellular degradation and turnover of proteins. Has also been implicated in tumor invasion and metastasis.
Phosphorylase b kinase gamma catalytic chain, skeletal muscle/heart isoform	2	1		1.04092	1.28749	5.07576	3.01484	2.64481	3.12366	0.320214	0.000783473	P07934	Mouse	http://www.uniprot.org/uniprot/P07934	Phkg1		Catalytic subunit of the phosphorylase b kinase (PHK), which mediates the neural and hormonal regulation of glycogen breakdown (glycogenolysis) by phosphorylating and thereby activating glycogen phosphorylase. In vitro, phosphorylates PYGM, TNNI3, MAPT/TAU, GAP43 and NRGN/RC3 (By similarity).
Spliceosome RNA helicase Ddx39b	11	1.17	1.28063	1.21262	1.27235	1.08173	1.03451	1	1.02635	1.19143	0.000811596	Q9Z1N5	Mouse	http://www.uniprot.org/uniprot/Q9Z1N5	Ddx39b	Nucleus	Involved in nuclear export of spliced and unspliced mRNA. Assembling component of the TREX complex which is thought to couple mRNA transcription, processing and nuclear export, and specifically associates with spliced mRNA and not with unspliced pre-mRNA. TREX is recruited to spliced mRNAs by a transcription-independent mechanism, binds to mRNA upstream of the exon-junction complex (EJC) and is r…
Protein disulfide-isomerase A4	11	1	1.13529	1.20872	1.03779	1.46999	1.63094	1.6503	1.47534	0.703726	0.000815826	P08003	Mouse	http://www.uniprot.org/uniprot/P08003	Pdia4	Endoplasmic reticulum lumen
ADP/ATP translocase 2	10	1.03479	1	1.07326	1.06685	1.21489	1.1819	1.17138	1.2191	0.872082	0.000824203	P51881	Mouse	http://www.uniprot.org/uniprot/P51881	Slc25a5	Mitochondrion inner membrane	Catalyzes the exchange of cytoplasmic ADP with mitochondrial ATP across the mitochondrial inner membrane. As part of the mitotic spindle-associated MMXD complex it may play a role in chromosome segregation (By similarity).
Acyl-coenzyme A thioesterase 1	9	1.39515	1.58352	1.6501	1.72149	1.01582	1.03042	1	1.10045	1.5314	0.000826294	O55137	Mouse	http://www.uniprot.org/uniprot/O55137	Acot1	Cytoplasm	Acyl-CoA thioesterases are a group of enzymes that catalyze the hydrolysis of acyl-CoAs to the free fatty acid and coenzyme A (CoASH), providing the potential to regulate intracellular levels of acyl-CoAs, free fatty acids and CoASH. True acyl-CoA thioesterase being highly specific for saturated C12-C20 acyl-CoAs, with only a very low activity with decanoyl-CoA as substrate. Most active on myrist…
Guanine nucleotide-binding protein G(s) subunit alpha isoforms short	7	1.29745	1.24921	1.2202	1.35821	1.05382	1.09848	1	1.07435	1.21256	0.000855435	P63094	Mouse	http://www.uniprot.org/uniprot/P63094	Gnas	Cell membrane	Guanine nucleotide-binding proteins (G proteins) function as transducers in numerous signaling pathways controlled by G protein-coupled receptors (GPCRs). Signaling involves the activation of adenylyl cyclases, resulting in increased levels of the signaling molecule cAMP. GNAS functions downstream of several GPCRs, including beta-adrenergic receptors. Stimulates the Ras signaling pathway via RAPG…
Cell adhesion molecule 4	4	1.14925	1.14669	1.10157	1	1.37951	1.43273	1.55076	1.37644	0.766191	0.000868652	Q8R464	Mouse	http://www.uniprot.org/uniprot/Q8R464	Cadm4	Membrane	Involved in the cell-cell adhesion. Has calcium- and magnesium-independent cell-cell adhesion activity. May have tumor-suppressor activity.
Solute carrier family 12 member 5	31	1.04111	1	1.0415	1.07104	1.14559	1.18329	1.16214	1.18724	0.88786	0.000869444	Q91V14	Mouse	http://www.uniprot.org/uniprot/Q91V14	Slc12a5	Cell projection	Mediates electroneutral potassium-chloride cotransport in mature neurons and is required for neuronal Cl(-) homeostasis. As major extruder of intracellular chloride, it establishes the low neuronal Cl(-) levels required for chloride influx after binding of GABA-A and glycine to their receptors, with subsequent hyperpolarization and neuronal inhibition. Involved in the regulation of dendritic spin…
Ubiquitin-40S ribosomal protein S27a	11	1.82151	1.68176	1.84556	1.45728	1.21314	1	1.04181	1.12415	1.55423	0.000870527	P62983	Mouse	http://www.uniprot.org/uniprot/P62983	Rps27a	Cytoplasm	Ubiquitin: Exists either covalently attached to another protein, or free (unanchored). When covalently bound, it is conjugated to target proteins via an isopeptide bond either as a monomer (monoubiquitin), a polymer linked via different Lys residues of the ubiquitin (polyubiquitin chains) or a linear polymer linked via the initiator Met of the ubiquitin (linear polyubiquitin chains). Polyubiquiti…
A-kinase anchor protein 12	9	1.45022	1.38231	1.35659	1.4429	1.10072	1.1413	1	1.01495	1.32301	0.000876961	Q9WTQ5	Mouse	http://www.uniprot.org/uniprot/Q9WTQ5	Akap12	Cytoplasm	Anchoring protein that mediates the subcellular compartmentation of protein kinase A (PKA) and protein kinase C (PKC).
Protein-glutamine gamma-glutamyltransferase K	1	3.77359	7.87654	3.4397	3.41991			1		4.62743	0.000922144	Q9JLF6	Mouse	http://www.uniprot.org/uniprot/Q9JLF6	Tgm1	Membrane	Catalyzes the cross-linking of proteins and the conjugation of polyamines to proteins. Responsible for cross-linking epidermal proteins during formation of the stratum corneum. Involved in cell proliferation (By similarity).
Four and a half LIM domains protein 1	5	1.27464	1.4455	1.46079	1.53333	1.13132	1	1.01179	1.0271	1.37026	0.000948505	P97447	Mouse	http://www.uniprot.org/uniprot/P97447	Fhl1	Cytoplasm	May have an involvement in muscle development or hypertrophy. Isoform 2 binds to RBP-J and plays a negative regulatory role in the RBP-J-mediated transcription in mammalian systems.
Serine/threonine-protein phosphatase PP1-alpha catalytic subunit	6	1.20297	1.24794	1.2245	1.14466	1	1.0285	1.04344	1.03808	1.17276	0.000999197	P62137	Mouse	http://www.uniprot.org/uniprot/P62137	Ppp1ca	Cytoplasm	Protein phosphatase that associates with over 200 regulatory proteins to form highly specific holoenzymes which dephosphorylate hundreds of biological targets. Protein phosphatase 1 (PP1) is essential for cell division, and participates in the regulation of glycogen metabolism, muscle contractility and protein synthesis. Involved in regulation of ionic conductances and long-term synaptic plastici…
Leucine-rich repeat transmembrane neuronal protein 4	1		1		1.09565	2.43862	2.96463	1.93024	2.26924	0.436469	0.000999555	Q80XG9	Mouse	http://www.uniprot.org/uniprot/Q80XG9	Lrrtm4	Cell membrane	May play a role in the development and maintenance of the vertebrate nervous system. Exhibits strong synaptogenic activity, restricted to excitatory presynaptic differentiation (By similarity).
Sodium- and chloride-dependent GABA transporter 1	3	1.07249	1.05018	1.06415	1	1.22449	1.18239	1.18951	1.14745	0.882581	0.000999909	P31648	Mouse	http://www.uniprot.org/uniprot/P31648	Slc6a1	Cell membrane	Terminates the action of GABA by its high affinity sodium-dependent reuptake into presynaptic terminals.
4F2 cell-surface antigen heavy chain	19	1.13117	1.1052	1.13779	1.12052	1.05233	1.02609	1.00623	1	1.10038	0.00100087	P10852	Mouse	http://www.uniprot.org/uniprot/P10852	Slc3a2	Apical cell membrane	Required for the function of light chain amino-acid transporters. Involved in sodium-independent, high-affinity transport of large neutral amino acids such as phenylalanine, tyrosine, leucine, arginine and tryptophan. Involved in guiding and targeting of LAT1 and LAT2 to the plasma membrane. When associated with SLC7A6 or SLC7A7 acts as an arginine/glutamine exchanger, following an antiport mecha…
Perilipin-3	3	1	1.05575	1.12797	1.07298	1.22411	1.2801	1.33202	1.33966	0.822409	0.00103746	Q9DBG5	Mouse	http://www.uniprot.org/uniprot/Q9DBG5	Plin3	Cytoplasm	Required for the transport of mannose 6-phosphate receptors (MPR) from endosomes to the trans-Golgi network.
Cold-inducible RNA-binding protein	6	3.43266	3.83398	2.92113	4.17189	1.75742	1	1.3988	1.50352	2.53716	0.0010385	P60824	Mouse	http://www.uniprot.org/uniprot/P60824	Cirbp	Nucleus	Cold-inducible mRNA binding protein that plays a protective role in the genotoxic stress response by stabilizing transcripts of genes involved in cell survival. Promotes assembly of stress granules (SGs), when overexpressed. Seems to play an essential role in cold-induced suppression of cell proliferation. Acts as a translational repressor. Acts as a translational activator. Binds specifically to…
CB1 cannabinoid receptor-interacting protein 1	4	1.32105	1.5095	1.48437	1.33765	1.16155	1	1.07625	1.02108	1.32724	0.00106441	Q5M8N0	Mouse	http://www.uniprot.org/uniprot/Q5M8N0	Cnrip1		Suppresses cannabinoid receptor CNR1-mediated tonic inhibition of voltage-gated calcium channels.
E3 ubiquitin-protein ligase RNF115	1	2.37524	3.57041	3.83005	3.51518	1.00582		1.41731	1	2.91201	0.00108689	Q9D0C1	Mouse	http://www.uniprot.org/uniprot/Q9D0C1	Rnf115	Cytoplasm	E3 ubiquitin-protein ligase that mediates E2-dependent, 'Lys-48'- and/or 'Lys-63'-linked polyubiquitination of substrates and may play a role in diverse biological processes. Through their polyubiquitination, may play a role in the endosomal trafficking and degradation of membrane receptors including EGFR, FLT3, MET and CXCR4.
EEF1A lysine methyltransferase 1	2				1	2.18212	1.3542	2.10558	2.38662	0.498223	0.00110836	Q9CY45	Mouse	http://www.uniprot.org/uniprot/Q9CY45	N6amt2	Cytoplasm	S-adenosyl-L-methionine-dependent protein-lysine N-methyltransferase that methylates elongation factor 1-alpha.
Membrane-associated progesterone receptor component 1	4	1.16164	1.251	1.30415	1.25919	1.06073	1.00505	1.05765	1	1.20675	0.00117447	O55022	Mouse	http://www.uniprot.org/uniprot/O55022	Pgrmc1	Microsome membrane	Receptor for progesterone.
Hyaluronan and proteoglycan link protein 4	5	1.19352	1.00998	1.10912	1	1.57439	1.45062	1.47772	1.57296	0.709814	0.00120514	Q80WM4	Mouse	http://www.uniprot.org/uniprot/Q80WM4	Hapln4	Secreted	Binds to hyaluronic acid and may be involved in formation of the extracellular matrix.
Alpha-2-macroglobulin-P	1		1	1.07482		2.07666	2.29664	2.84671	2.34363	0.433897	0.00120918	Q6GQT1	Mouse	http://www.uniprot.org/uniprot/Q6GQT1	A2m	Secreted	Is able to inhibit all four classes of proteinases by a unique 'trapping' mechanism. This protein has a peptide stretch, called the 'bait region' which contains specific cleavage sites for different proteinases. When a proteinase cleaves the bait region, a conformational change is induced in the protein which traps the proteinase. The entrapped enzyme remains active against low molecular weight s…
S-adenosylhomocysteine hydrolase-like protein 1	20	1	1.02438	1.04067	1.01949	1.27671	1.19249	1.21691	1.31262	0.817117	0.00122409	Q80SW1	Mouse	http://www.uniprot.org/uniprot/Q80SW1	Ahcyl1	Endoplasmic reticulum	Multifaceted cellular regulator which coordinates several essential cellular functions including regulation of epithelial HCO3(-) and fluid secretion, mRNA processing and DNA replication. Regulates ITPR1 sensitivity to inositol 1,4,5-trisphosphate competing for the common binding site and acting as endogenous 'pseudoligand' whose inhibitory activity can be modulated by its phosphorylation status.…
Coiled-coil domain-containing protein 190	4	1.11669	1	1.20508	1.1994					#DIV/0!	0.0012259	Q3URK1	Mouse	http://www.uniprot.org/uniprot/Q3URK1	Ccdc190
Protein canopy homolog 3	4	1.13924	1.2443	1	1.06908	2.34211	1.76573	1.75001	2.22766	0.550691	0.00122599	Q9DAU1	Mouse	http://www.uniprot.org/uniprot/Q9DAU1	Cnpy3	Endoplasmic reticulum	Toll-like receptor (TLR)-specific co-chaperone for HSP90B1. Required for proper TLR folding, except that of TLR3, and hence controls TLR exit from the endoplasmic reticulum. Consequently, required for both innate and adaptive immune responses.
ADP-ribosylation factor-like protein 8A	4	1.00975	1.04849	1.02276	1	1.35804	1.28544	1.20086	1.31251	0.791376	0.00122863	Q8VEH3	Mouse	http://www.uniprot.org/uniprot/Q8VEH3	Arl8a	Late endosome membrane	May play a role in lysosomes motility. Alternatively, may play a role in chromosome segregation (By similarity).
Protein NDRG4	6	1.08482	1.13714	1.21945	1	1.75594	1.40206	1.6898	1.62911	0.68573	0.00122962	Q8BTG7	Mouse	http://www.uniprot.org/uniprot/Q8BTG7	Ndrg4	Cytoplasm	Contributes to the maintenance of intracerebral BDNF levels within the normal range, which is necessary for the preservation of spatial learning and the resistance to neuronal cell death caused by ischemic stress. May enhance growth factor-induced ERK1 and ERK2 phosphorylation. May attenuate NGF-promoted ELK1 phosphorylation in a microtubule-dependent manner.
Peptidyl-prolyl cis-trans isomerase FKBP2	3	1.11099	1.10511	1	1.05156	1.24463	1.37738	1.37382	1.26471	0.811259	0.00123975	P45878	Mouse	http://www.uniprot.org/uniprot/P45878	Fkbp2	Endoplasmic reticulum membrane	PPIases accelerate the folding of proteins. It catalyzes the cis-trans isomerization of proline imidic peptide bonds in oligopeptides.
1-phosphatidylinositol 4,5-bisphosphate phosphodiesterase beta-3	1	1.24323	1.1896	1	1.06712	1.56024	1.70638	1.52445	1.87962	0.674586	0.0012506	P51432	Mouse	http://www.uniprot.org/uniprot/P51432	Plcb3	Nucleus	The production of the second messenger molecules diacylglycerol (DAG) and inositol 1,4,5-trisphosphate (IP3) is mediated by activated phosphatidylinositol-specific phospholipase C enzymes.
Talin-2	35	1.226	1.13554	1.16135	1.18435	1	1.0289	1.01058	1.01333	1.16147	0.00127335	Q71LX4	Mouse	http://www.uniprot.org/uniprot/Q71LX4	Tln2	Cell junction	As a major component of focal adhesion plaques that links integrin to the actin cytoskeleton, may play an important role in cell adhesion. Recruits PIP5K1C to focal adhesion plaques and strongly activates its kinase activity (By similarity).
Zinc finger Ran-binding domain-containing protein 2	2	1	1.18163	1.0646	1.36426	1.68123	1.85549	2.27145	2.09677	0.583242	0.00128114	Q9R020	Mouse	http://www.uniprot.org/uniprot/Q9R020	Zranb2	Nucleus	Splice factor required for alternative splicing of TRA2B/SFRS10 transcripts. May interfere with constitutive 5'-splice site selection (By similarity).
Hyaluronan and proteoglycan link protein 1	6	1	1.18286	1.08564	1.15328	1.40027	1.43891	1.48553	1.55627	0.751877	0.00128612	Q9QUP5	Mouse	http://www.uniprot.org/uniprot/Q9QUP5	Hapln1	Secreted	Stabilizes the aggregates of proteoglycan monomers with hyaluronic acid in the extracellular cartilage matrix.
A-kinase anchor protein 8	1	1.64742	1.91392	1.34757	1.43889				1	1.58695	0.00130079	Q9DBR0	Mouse	http://www.uniprot.org/uniprot/Q9DBR0	Akap8	Nucleus matrix	Anchoring protein that mediates the subcellular compartmentation of cAMP-dependent protein kinase (PKA type II). Acts as an anchor for a PKA-signaling complex onto mitotic chromosomes, which is required for maintenance of chromosomes in a condensed form throughout mitosis. Recruits condensin complex subunit NCAPD2 to chromosomes required for chromatin condensation; the function appears to be inde…
Tyrosine-protein phosphatase non-receptor type substrate 1	9	1.01554	1.04051	1.03666	1	1.09642	1.14793	1.14189	1.09866	0.912552	0.00130144	P97797	Mouse	http://www.uniprot.org/uniprot/P97797	Sirpa	Membrane	Immunoglobulin-like cell surface receptor for CD47. Acts as docking protein and induces translocation of PTPN6, PTPN11 and other binding partners from the cytosol to the plasma membrane. Supports adhesion of cerebellar neurons, neurite outgrowth and glial cell attachment. May play a key role in intracellular signaling during synaptogenesis and in synaptic function. Involved in the negative regula…
UDP-glucose 6-dehydrogenase	1	3.91346	2.87991	2.9202	2.75093	1.45108	1.70154	1.2371	1	2.31264	0.00130941	O70475	Mouse	http://www.uniprot.org/uniprot/O70475	Ugdh		Involved in the biosynthesis of glycosaminoglycans; hyaluronan, chondroitin sulfate, and heparan sulfate.
Sterol-4-alpha-carboxylate 3-dehydrogenase, decarboxylating	7	1.40374	1	1.05902	1.10001	1.87263	2.30255	2.01811	1.73584	0.575444	0.00134928	Q9R1J0	Mouse	http://www.uniprot.org/uniprot/Q9R1J0	Nsdhl	Endoplasmic reticulum membrane	Involved in the sequential removal of two C-4 methyl groups in post-squalene cholesterol biosynthesis.
WW domain-binding protein 2	3	1.42044	1.34932	1.31631	1.56904	1.09604	1	1.11251	1.01991	1.33739	0.00135164	P97765	Mouse	http://www.uniprot.org/uniprot/P97765	Wbp2
EH domain-containing protein 3	8	1.24305	1.21388	1.21833	1.21565	1.08722	1.03395	1	1.02565	1.17944	0.00135765	Q9QXY6	Mouse	http://www.uniprot.org/uniprot/Q9QXY6	Ehd3	Recycling endosome membrane	ATP- and membrane-binding protein that controls membrane reorganization/tubulation upon ATP hydrolysis. Plays a role in endocytic transport. Also plays a role in the formation of the ciliary vesicle, an early step in cilium biogenesis.
Receptor-type tyrosine-protein phosphatase zeta	8	1	1.16283	1.12749	1.05693	1.42336	1.48465	1.35993	1.31129	0.779186	0.00136129	B9EKR1	Mouse	http://www.uniprot.org/uniprot/B9EKR1	Ptprz1	Cell membrane	Protein tyrosine phosphatase that negatively regulates oligodendrocyte precursor proliferation in the embryonic spinal cord. Required for normal differentiation of the precursor cells into mature, fully myelinating oligodendrocytes. May play a role in protecting oligondendrocytes against apoptosis. May play a role in the establishment of contextual memory, probably via the dephosphorylation of pr…
RING finger protein 214	6	1	1.03669	1.00198	1.0988	1.21968	1.26893	1.16867	1.20544	0.850853	0.00140331	Q8BFU3	Mouse	http://www.uniprot.org/uniprot/Q8BFU3	Rnf214
Filamin-A	13	3.44018	3.29889	3.5418	3.57594	1.50955	1.37678	1	1.0728	2.7942	0.00140947	Q8BTM8	Mouse	http://www.uniprot.org/uniprot/Q8BTM8	Flna	Cytoplasm	Actin binding protein that promotes orthogonal branching of actin filaments and links actin filaments to membrane glycoproteins. Anchors various transmembrane proteins to the actin cytoskeleton and serves as a scaffold for a wide range of cytoplasmic signaling proteins (By similarity). Interaction with FLNA may allow neuroblast migration from the ventricular zone into the cortical plate. Tethers …
Granulins	2	1.58511	2.23485	1.89775	1.96344	1.25891	1.23833	1	1.03242	1.69575	0.00142053	P28798	Mouse	http://www.uniprot.org/uniprot/P28798	Grn	Secreted	Granulins have possible cytokine-like activity. They may play a role in inflammation, wound repair, and tissue remodeling. Acts as an autocrine growth factor for PC cells.
Myosin-14	5	1.05527	1.16293	1.46927	1	2.06327	1.89575	2.50935	2.22735	0.539055	0.00142897	Q6URW6	Mouse	http://www.uniprot.org/uniprot/Q6URW6	Myh14		Cellular myosin that appears to play a role in cytokinesis, cell shape, and specialized functions such as secretion and capping.
T-lymphoma invasion and metastasis-inducing protein 2	2	1.46499	1	1.51919	1.06444	3.16388	3.906	2.49613	2.42568	0.42101	0.00143059	Q6ZPF3	Mouse	http://www.uniprot.org/uniprot/Q6ZPF3	Tiam2	Cytoplasm	Modulates the activity of RHO-like proteins and connects extracellular signals to cytoskeletal activities. Acts as a GDP-dissociation stimulator protein that stimulates the GDP-GTP exchange activity of RHO-like GTPases and activates them. Activates specifically RAC1, but not CDC42 and RHOA. Mediates extracellular laminin signals to activate Rac1, contributing to neurite growth. Involved in lamell…
Long-chain-fatty-acid--CoA ligase 6	17	1.00189	1	1.24489	1.15033	1.55229	1.50226	1.84989	1.64023	0.67186	0.00146251	Q91WC3	Mouse	http://www.uniprot.org/uniprot/Q91WC3	Acsl6	Mitochondrion outer membrane	Activation of long-chain fatty acids for both synthesis of cellular lipids, and degradation via beta-oxidation. Plays an important role in fatty acid metabolism in brain and the acyl-CoAs produced may be utilized exclusively for the synthesis of the brain lipid (By similarity).
Glutathione peroxidase 1	2	1.52532	1.63965	1.51019	1.57211	1	1.09897	1.19338	1.18491	1.39533	0.00150536	P11352	Mouse	http://www.uniprot.org/uniprot/P11352	Gpx1	Cytoplasm	Protects the hemoglobin in erythrocytes from oxidative breakdown.
PRELI domain containing protein 3B	2	1.06484	1.19169	1	1					#DIV/0!	0.00150762	Q9CYY7	Mouse	http://www.uniprot.org/uniprot/Q9CYY7	Prelid3b
Cytosolic acyl coenzyme A thioester hydrolase	15	1.05846	1.04313	1.08038	1	1.17815	1.24018	1.26191	1.32847	0.83494	0.00153844	Q91V12	Mouse	http://www.uniprot.org/uniprot/Q91V12	Acot7	Cytoplasm	Acyl-CoA thioesterases are a group of enzymes that catalyze the hydrolysis of acyl-CoAs to the free fatty acid and coenzyme A (CoASH), providing the potential to regulate intracellular levels of acyl-CoAs, free fatty acids and CoASH. May play an important physiological function in brain. May play a regulatory role by modulating the cellular levels of fatty acyl-CoA ligands for certain transcripti…
Heat shock protein beta-1	1	29.8141	30.8369	28.6631	29.6081	2.10316	1	1.81539	3.35613	14.3718	0.00155231	P14602	Mouse	http://www.uniprot.org/uniprot/P14602	Hspb1	Cytoplasm	Involved in stress resistance and actin organization.
39S ribosomal protein L9, mitochondrial	2	1.37824	1.54265	1.40913	1.71296	1.02193	1.15494	1	1.03315	1.43538	0.00156314	Q99N94	Mouse	http://www.uniprot.org/uniprot/Q99N94	Mrpl9	Mitochondrion
Apolipoprotein D	1	23.636	23.7047	20.3139	24.2212	3.05133	1.00025	1.50549	1	14.0117	0.00157613	P51910	Mouse	http://www.uniprot.org/uniprot/P51910	Apod	Secreted	APOD occurs in the macromolecular complex with lecithin-transport and binding of bilin. Appears to be able to transport a variety of ligands in a number of different contexts.
Translation initiation factor eIF-2B subunit alpha	1	2.03082	1.53487	1.91983	2.08757	1.1731	1.14324	1.08218	1	1.72174	0.00158359	Q99LC8	Mouse	http://www.uniprot.org/uniprot/Q99LC8	Eif2b1		Catalyzes the exchange of eukaryotic initiation factor 2-bound GDP for GTP.
Phospholipid hydroperoxide glutathione peroxidase, mitochondrial	8	1.33515	1.64213	1.43461	1.58936	1.10853	1.14103	1	1.01092	1.40859	0.00158393	O70325	Mouse	http://www.uniprot.org/uniprot/O70325	Gpx4	Mitochondrion	Protects cells against membrane lipid peroxidation and cell death. Isoform mitochondrial is required for normal sperm development and male fertility. Could play a major role in protecting mammals from the toxicity of ingested lipid hydroperoxides. Essential for embryonic development. Protects from radiation and oxidative damage.
Cytosolic 10-formyltetrahydrofolate dehydrogenase	26	1.31987	1.5484	1.50942	1.34913	1	1.05719	1.04661	1.10365	1.36111	0.00158703	Q8R0Y6	Mouse	http://www.uniprot.org/uniprot/Q8R0Y6	Aldh1l1	Cytoplasm
Acidic fibroblast growth factor intracellular-binding protein	5	1.62639	1.38547	1.67448	1.78575	1.03601	1.21136	1.13863	1	1.47563	0.00161553	Q9JI19	Mouse	http://www.uniprot.org/uniprot/Q9JI19	Fibp	Nucleus	May be involved in mitogenic function of FGF1 (By similarity). May mediate with IER2 FGF-signaling in the establishment of laterality in the embryo (By similarity).
Pleckstrin homology-like domain family A member 3	4	4.34364	4.11942	4.8359	5.20469	1.55703	1	1.75833	1	3.48117	0.00161643	Q9WV95	Mouse	http://www.uniprot.org/uniprot/Q9WV95	Phlda3	Cytoplasm	p53/TP53-regulated repressor of Akt/AKT1 signaling. Represses AKT1 by preventing AKT1-binding to membrane lipids, thereby inhibiting AKT1 translocation to the cellular membrane and activation. Contributes to p53/TP53-dependent apoptosis by repressing AKT1 activity. Its direct transcription regulation by p53/TP53 may explain how p53/TP53 can negatively regulate AKT1. May act as a tumor suppressor …
Interferon-induced protein with tetratricopeptide repeats 3	1	6.72623	4.09739	9.24634	3.15664		1			5.80665	0.00161825	Q64345	Mouse	http://www.uniprot.org/uniprot/Q64345	Ifit3	Cytoplasm	IFN-induced antiviral protein which acts as an inhibitor of cellular as well as viral processes, cell migration, proliferation, signaling, and viral replication. Enhances MAVS-mediated host antiviral responses by serving as an adapter bridging TBK1 to MAVS which leads to the activation of TBK1 and phosphorylation of IRF3 and phosphorylated IRF3 translocates into nucleus to promote antiviral gene …
Methylthioribose-1-phosphate isomerase	6	1.48652	2.03655	1.74262	1.7477	1	1.1771	1.09073	1.04482	1.62624	0.0016298	Q9CQT1	Mouse	http://www.uniprot.org/uniprot/Q9CQT1	Mri1	Cytoplasm	Catalyzes the interconversion of methylthioribose-1-phosphate (MTR-1-P) into methylthioribulose-1-phosphate (MTRu-1-P).
UTP--glucose-1-phosphate uridylyltransferase	9	1.9938	1.69462	1.56614	1.68694	1	1.05881	1.3233	1.11698	1.54287	0.0016489	Q91ZJ5	Mouse	http://www.uniprot.org/uniprot/Q91ZJ5	Ugp2	Cytoplasm	Plays a central role as a glucosyl donor in cellular metabolic pathways.
cAMP-dependent protein kinase catalytic subunit alpha	2	1.21128	1.36549	1.23234	1.289	1.06513	1.11109	1	1.00918	1.21807	0.00167174	P05132	Mouse	http://www.uniprot.org/uniprot/P05132	Prkaca	Cytoplasm	Phosphorylates a large number of substrates in the cytoplasm and the nucleus. Regulates the abundance of compartmentalized pools of its regulatory subunits through phosphorylation of PJA2 which binds and ubiquitinates these subunits, leading to their subsequent proteolysis. Phosphorylates CDC25B, ABL1, NFKB1, CLDN3, PSMC5/RPT6, PJA2, RYR2, RORA and VASP. RORA is activated by phosphorylation. Requ…
Sorting nexin-4	6	1.48503	1.8271	1.72794	1.48884	1.12423	1.21585	1	1.14544	1.45555	0.00167755	Q91YJ2	Mouse	http://www.uniprot.org/uniprot/Q91YJ2	Snx4	Early endosome membrane	May be involved in several stages of intracellular trafficking. Plays a role in recycling endocytosed transferrin receptor and prevent its degradation (By similarity).
PITH domain-containing protein 1	2	1.72184	2.04353	1.61991	1.51535	1.06279	1.05443	1.25578	1	1.57801	0.00169365	Q8BWR2	Mouse	http://www.uniprot.org/uniprot/Q8BWR2	Pithd1
Eukaryotic initiation factor 4A-II	6	1	1.09002	1.11193	1.06793	1.25519	1.25566	1.20608	1.30464	0.850306	0.00171367	P10630	Mouse	http://www.uniprot.org/uniprot/P10630	Eif4a2		ATP-dependent RNA helicase which is a subunit of the eIF4F complex involved in cap recognition and is required for mRNA binding to ribosome. In the current model of translation initiation, eIF4A unwinds RNA secondary structures in the 5'-UTR of mRNAs which is necessary to allow efficient binding of the small ribosomal subunit, and subsequent scanning for the initiator codon.
E3 ubiquitin-protein ligase TRIM9	5	2.60035	2.00226	2.48593	3.48193	1.3504	1	1.06258	1.13748	2.32295	0.00173066	Q8C7M3	Mouse	http://www.uniprot.org/uniprot/Q8C7M3	Trim9	Cytoplasm	E3 ubiquitin-protein ligase which ubiquitinates itself in cooperation with an E2 enzyme UBE2D2/UBC4 and serves as a targeting signal for proteasomal degradation. May play a role in regulation of neuronal functions. May act as a regulator of synaptic vesicle exocytosis by controlling the availability of SNAP25 for the SNARE complex formation (By similarity).
Mitogen-activated protein kinase kinase kinase 9	1	1.20687	1	1.36337	1.0946	1.77598	2.09981	1.84686	1.8385	0.616947	0.00174246	Q3U1V8	Mouse	http://www.uniprot.org/uniprot/Q3U1V8	Map3k9		Serine/threonine kinase which acts as an essential component of the MAP kinase signal transduction pathway. Plays an important role in the cascades of cellular responses evoked by changes in the environment. Once activated, acts as an upstream activator of the MKK/JNK signal transduction cascade through the phosphorylation of MAP2K4/MKK4 and MAP2K7/MKK7 which in turn activate the JNKs. The MKK/JN…
Dihydropyrimidinase-related protein 1	18	1.28508	1.26755	1.26492	1.31927	1.07204	1.09416	1	1.10922	1.20148	0.00175136	P97427	Mouse	http://www.uniprot.org/uniprot/P97427	Crmp1	Cytoplasm	Necessary for signaling by class 3 semaphorins and subsequent remodeling of the cytoskeleton. Plays a role in axon guidance, invasive growth and cell migration. May participate in cytokinesis.
Succinate-semialdehyde dehydrogenase, mitochondrial	18	1	1.00074	1.02598	1.01812	1.11582	1.06675	1.12339	1.09625	0.918821	0.00175708	Q8BWF0	Mouse	http://www.uniprot.org/uniprot/Q8BWF0	Aldh5a1	Mitochondrion	Catalyzes one step in the degradation of the inhibitory neurotransmitter gamma-aminobutyric acid (GABA).
Pre-mRNA-processing factor 19	7	1.28979	1.15347	1.26209	1.2994	1.00085	1	1.06785	1.03028	1.22097	0.00178953	Q99KP6	Mouse	http://www.uniprot.org/uniprot/Q99KP6	Prpf19	Nucleus	Isoform 1: Ubiquitin-protein ligase which is a core component of several complexes mainly involved in pre-mRNA splicing and DNA repair. Core component of the PRP19C/Prp19 complex/NTC/Nineteen complex which is part of the spliceosome and participates in its assembly, its remodeling and is required for its activity. During assembly of the spliceosome, mediates 'Lys-63'-linked polyubiquitination of …
Myotubularin-related protein 6	9	1.82925	2.4865	2.34531	2.85304	1.04469	1.1227	1.1587	1	2.19924	0.00179861	Q8VE11	Mouse	http://www.uniprot.org/uniprot/Q8VE11	Mtmr6	Nucleus envelope	Phosphatase that acts on lipids with a phosphoinositol headgroup. Acts as a negative regulator of KCNN4/KCa3.1 channel activity in CD4+ T-cells possibly by decreasing intracellular levels of phosphatidylinositol 3 phosphatase. Negatively regulates proliferation of reactivated CD4+ T-cells (By similarity).
Palladin	2	2.95275	5.06876	5.13864	3.05747	1.3609	1	1.43612	1.38309	3.13075	0.00181225	Q9ET54	Mouse	http://www.uniprot.org/uniprot/Q9ET54	Palld	Cytoplasm	Cytoskeletal protein required for organization of normal actin cytoskeleton. Roles in establishing cell morphology, motility, cell adhesion and cell-extracellular matrix interactions in a variety of cell types. May function as a scaffolding molecule with the potential to influence both actin polymerization and the assembly of existing actin filaments into higher-order arrays. Binds to proteins th…
Gelsolin	5	1.09434	1.06102	1	1.11665	1.31456	1.47902	1.49936	1.6318	0.721046	0.00181634	P13020	Mouse	http://www.uniprot.org/uniprot/P13020	Gsn	Cytoplasm	Calcium-regulated, actin-modulating protein that binds to the plus (or barbed) ends of actin monomers or filaments, preventing monomer exchange (end-blocking or capping). It can promote the assembly of monomers into filaments (nucleation) as well as sever filaments already formed. Plays a role in ciliogenesis.
Immunity-related GTPase family M protein 1	1	2.84066	5.48775	5.45281	6.2005	1.83803	1.2784	1.63987	1	3.47128	0.00183877	Q60766	Mouse	http://www.uniprot.org/uniprot/Q60766	Irgm1	Golgi apparatus membrane	Putative GTPase which is required for IFNG-mediated clearance of acute protozoan and bacterial infections. Functions in innate immune response probably through regulation of autophagy. May regulate proinflammatory cytokine production and prevent endotoxemia upon infection. Required for macrophage motility and possibly also for adhesion.
Macrophage-capping protein	1	7.1902	7.55082	6.5707	4.80108	1	1.78575	2.4902	1.577	3.81044	0.00185306	P24452	Mouse	http://www.uniprot.org/uniprot/P24452	Capg	Nucleus	Calcium-sensitive protein which reversibly blocks the barbed ends of actin filaments but does not sever preformed actin filaments. May play an important role in macrophage function. May play a role in regulating cytoplasmic and/or nuclear structures through potential interactions with actin. May bind DNA. Uncapping occurs either when Ca(2+) falls or when the concentration of polyphosphoinositide …
Galectin-9	2	4.06966	4.78936	2.86431	3.51652	1.08727	1.30076	1.99265	1	2.83233	0.0018912	O08573	Mouse	http://www.uniprot.org/uniprot/O08573	Lgals9	Cytoplasm	Binds galactosides (By similarity). Has high affinity for the Forssman pentasaccharide (By similarity). Ligand for HAVCR2/TIM3 (By similarity). Binding to HAVCR2 induces T-helper type 1 lymphocyte (Th1) death (By similarity). Also stimulates bactericidal activity in infected macrophages by causing macrophage activation and IL1B secretion which restricts intracellular bacterial growth (PubMed:2093…
Pre-B-cell leukemia transcription factor-interacting protein 1	5	2.53331	3.02358	2.3905	1.50471		1.00151	1		2.36124	0.00189256	Q3TVI8	Mouse	http://www.uniprot.org/uniprot/Q3TVI8	Pbxip1	Cytoplasm	Regulator of pre-B-cell leukemia transcription factors (BPXs) function. Inhibits the binding of PBX1-HOX complex to DNA and blocks the transcriptional activity of E2A-PBX1. Tethers estrogen receptor-alpha (ESR1) to microtubules and allows them to influence estrogen receptors-alpha signaling (By similarity).
FERM domain-containing protein 8	4	2.43136	3.84113	4.88444	3.96435	1.33482	1	1.21553	1.35343	3.0836	0.00191997	Q3UFK8	Mouse	http://www.uniprot.org/uniprot/Q3UFK8	Frmd8
DnaJ homolog subfamily A member 1	12	1	1.08421	1.16108	1.0348	1.28196	1.40036	1.37793	1.28091	0.801343	0.00192915	P63037	Mouse	http://www.uniprot.org/uniprot/P63037	Dnaja1	Membrane	Co-chaperone for HSPA8/Hsc70. Plays a role in protein transport into mitochondria via its role as co-chaperone. Stimulates ATP hydrolysis, but not the folding of unfolded proteins mediated by HSPA1A (in vitro). Promotes apoptosis in response to cellular stress mediated by exposure to anisomycin or UV (By similarity). Functions as co-chaperone for HSPA1B and negatively regulates the translocation …
Brevican core protein	12	1	1.17157	1.38546	1.13043	1.94177	1.78497	1.9929	2.05751	0.602722	0.0019318	Q61361	Mouse	http://www.uniprot.org/uniprot/Q61361	Bcan	Secreted	May play a role in the terminally differentiating and the adult nervous system during postnatal development. Could stabilize interactions between hyaluronan (HA) and brain proteoglycans.
Guanine nucleotide-binding protein G(I)/G(S)/G(T) subunit beta-1	14	1.10259	1.07038	1.07439	1.09832	1.02256	1.00765	1.04337	1	1.0668	0.00193183	P62874	Mouse	http://www.uniprot.org/uniprot/P62874	Gnb1		Guanine nucleotide-binding proteins (G proteins) are involved as a modulator or transducer in various transmembrane signaling systems. The beta and gamma chains are required for the GTPase activity, for replacement of GDP by GTP, and for G protein-effector interaction (By similarity).
Heat shock protein HSP 90-alpha	24	1.05845	1	1.06774	1.05923	1.3341	1.53491	1.43808	1.30476	0.745819	0.00193737	P07901	Mouse	http://www.uniprot.org/uniprot/P07901	Hsp90aa1	Cytoplasm	Molecular chaperone that promotes the maturation, structural maintenance and proper regulation of specific target proteins involved for instance in cell cycle control and signal transduction. Undergoes a functional cycle that is linked to its ATPase activity. This cycle probably induces conformational changes in the client proteins, thereby causing their activation. Interacts dynamically with var…
Dihydropyrimidinase-related protein 2	31	1.09821	1.05298	1.08408	1.09197	1.00836	1	1.02206	1.00726	1.07172	0.00196024	O08553	Mouse	http://www.uniprot.org/uniprot/O08553	Dpysl2	Cytoplasm	Plays a role in neuronal development and polarity, as well as in axon growth and guidance, neuronal growth cone collapse and cell migration. Necessary for signaling by class 3 semaphorins and subsequent remodeling of the cytoskeleton. May play a role in endocytosis.
Thioredoxin reductase 1, cytoplasmic	6	1.76439	1.9632	1.90379	1.96541	1.15158	1	1.14502	1.35937	1.63162	0.00196596	Q9JMH6	Mouse	http://www.uniprot.org/uniprot/Q9JMH6	Txnrd1	Cytoplasm
Elongator complex protein 4	8	2.10631	1.6422	1.52614	1.98399	1.03963	1.00341	1	1.24248	1.69376	0.00199766	Q9ER73	Mouse	http://www.uniprot.org/uniprot/Q9ER73	Elp4	Cytoplasm	Acts as subunit of the RNA polymerase II elongator complex, which is a histone acetyltransferase component of the RNA polymerase II (Pol II) holoenzyme and is involved in transcriptional elongation. Elongator may play a role in chromatin remodeling and is involved in acetylation of histones H3 and probably H4 (By similarity).
Claudin-10	1	1	1.87656	1.18076	1.3507	3.98877	3.73652	3.3862	2.93872	0.384907	0.00200468	Q9Z0S6	Mouse	http://www.uniprot.org/uniprot/Q9Z0S6	Cldn10	Cell junction	Plays a major role in tight junction-specific obliteration of the intercellular space, through calcium-independent cell-adhesion activity. May form permselective paracellular pores; isoform 1 appears to create pores preferentially permeable to cations and isoform 2 for anions. Plays a key role in controlling cation selectivity and transport in the thick ascending limb (TAL) of Henle's loop in kid…
Tenascin-R	26	1	1.09016	1.04886	1.0993	1.40024	1.2482	1.46222	1.30693	0.782326	0.0020047	Q8BYI9	Mouse	http://www.uniprot.org/uniprot/Q8BYI9	Tnr	Secreted	Neural extracellular matrix (ECM) protein involved in interactions with different cells and matrix components. Theses interactions can influence cellular behavior by either evoking a stable adhesion and differentiation, or repulsion and inhibition of neurite growth. Binding to cell surface gangliosides inhibits RGD-dependent integrin-mediated cell adhesion and results in an inhibition of PTK2/FAK…
Eukaryotic translation initiation factor 3 subunit L	7	1.80473	2.10687	1.62837	1.93524	1	1.20857	1.0823	1.37535	1.60198	0.00200884	Q8QZY1	Mouse	http://www.uniprot.org/uniprot/Q8QZY1	Eif3l	Cytoplasm	Component of the eukaryotic translation initiation factor 3 (eIF-3) complex, which is required for several steps in the initiation of protein synthesis. The eIF-3 complex associates with the 40S ribosome and facilitates the recruitment of eIF-1, eIF-1A, eIF-2:GTP:methionyl-tRNAi and eIF-5 to form the 43S preinitiation complex (43S PIC). The eIF-3 complex stimulates mRNA recruitment to the 43S PIC…
Cleavage and polyadenylation specificity factor subunit 5	7	1.53419	1.37013	1.71056	1.54126	1.21151	1.16023	1	1.0898	1.37982	0.00201583	Q9CQF3	Mouse	http://www.uniprot.org/uniprot/Q9CQF3	Nudt21	Nucleus	Component of the cleavage factor Im (CFIm) complex that plays a key role in pre-mRNA 3'-processing. Involved in association with CPSF6 or CPSF7 in pre-MRNA 3'-end poly(A) site cleavage and poly(A) addition. NUDT21/CPSF5 binds to cleavage and polyadenylation RNA substrates. The homodimer mediates simultaneous sequence-specific recognition of two 5'-UGUA-3' elements within the pre-mRNA. Binds to, b…
Calcium/calmodulin-dependent protein kinase kinase 1	2	1.47954	1.42185	1.57254	1.64105	1.04287	1.21181	1	1.18506	1.37733	0.0020328	Q8VBY2	Mouse	http://www.uniprot.org/uniprot/Q8VBY2	Camkk1	Cytoplasm	Calcium/calmodulin-dependent protein kinase that belongs to a proposed calcium-triggered signaling cascade involved in a number of cellular processes. Phosphorylates CAMK1, CAMK1D, CAMK1G and CAMK4. Involved in regulating cell apoptosis. Promotes cell survival by phosphorylating AKT1/PKB that inhibits pro-apoptotic BAD/Bcl2-antagonist of cell death.
Fatty acid-binding protein, epidermal	17	1.03062	1.07165	1.08438	1	1.20062	1.20099	1.23777	1.13847	0.876261	0.00204371	Q05816	Mouse	http://www.uniprot.org/uniprot/Q05816	Fabp5	Cytoplasm	High specificity for fatty acids. Highest affinity for C18 chain length (By similarity).
Ski oncogene	2	6.32581	22.0447	13.6686	5.72497	1	1.55595		1.1879	9.56852	0.00204616	Q60698	Mouse	http://www.uniprot.org/uniprot/Q60698	Ski	Nucleus	May play a role in terminal differentiation of skeletal muscle cells but not in the determination of cells to the myogenic lineage. Functions as a repressor of TGF-beta signaling.
Murinoglobulin-1	6	1.57238	1	1.49577	1.02856	2.94471	2.62007	3.50008	2.76429	0.430861	0.00206568	P28665	Mouse	http://www.uniprot.org/uniprot/P28665	Mug1	Secreted	A proteinase activates the inhibitor by specific proteolysis in the bait region, which, by an unknown mechanism leads to reaction at the cysteinyl-glutamyl internal thiol ester site and to a conformational change, whereby the proteinase is trapped and/or covalently bound to the inhibitor. While in the tetrameric proteinase inhibitors steric inhibition is sufficiently strong, monomeric forms need …
Collagen alpha-1(I) chain	1	1.79772	1	2.02107	1.34204	6.01493	5.74441	4.78747	5.70639	0.276851	0.00206769	P11087	Mouse	http://www.uniprot.org/uniprot/P11087	Col1a1	Secreted	Type I collagen is a member of group I collagen (fibrillar forming collagen).
NADPH--cytochrome P450 reductase	8	1.2153	1.24522	1.31242	1.16413	1	1.00485	1.04744	1.01943	1.21253	0.0020763	P37040	Mouse	http://www.uniprot.org/uniprot/P37040	Por	Endoplasmic reticulum membrane	This enzyme is required for electron transfer from NADP to cytochrome P450 in microsomes. It can also provide electron transfer to heme oxygenase and cytochrome B5.
Proteasome assembly chaperone 3	2	1.73818	3.9522	2.66708	2.39019			1	1	2.68691	0.00208999	Q9CZH3	Mouse	http://www.uniprot.org/uniprot/Q9CZH3	Psmg3		Chaperone protein which promotes assembly of the 20S proteasome. May cooperate with PSMG1-PSMG2 heterodimers to orchestrate the correct assembly of proteasomes.
Patatin-like phospholipase domain-containing protein 2	1	3.374	5.36598	6.71503	2.41605	1				4.46776	0.00209819	Q8BJ56	Mouse	http://www.uniprot.org/uniprot/Q8BJ56	Pnpla2	Lipid droplet	Catalyzes the initial step in triglyceride hydrolysis in adipocyte and non-adipocyte lipid droplets (PubMed:15550674). Also has acylglycerol transacylase activity. May act coordinately with LIPE/HLS within the lipolytic cascade. Regulates adiposome size and may be involved in the degradation of adiposomes. May play an important role in energy homeostasis. May play a role in the response of the or…
BTB/POZ domain-containing protein KCTD19	1	4.73002	4.26798	2.36866	5.4486	1.63763	1			3.18757	0.00210476	Q562E2	Mouse	http://www.uniprot.org/uniprot/Q562E2	Kctd19
Plexin-A1	12	1.2675	1.55162	1.44531	1.47645	1.1144	1.06578	1	1.04002	1.36034	0.00213572	P70206	Mouse	http://www.uniprot.org/uniprot/P70206	Plxna1	Cell membrane	Coreceptor for SEMA3A, SEMA3C, SEMA3F and SEMA6D. Necessary for signaling by class 3 semaphorins and subsequent remodeling of the cytoskeleton. Plays a role in axon guidance, invasive growth and cell migration. Class 3 semaphorins bind to a complex composed of a neuropilin and a plexin. The plexin modulates the affinity of the complex for specific semaphorins, and its cytoplasmic domain is requir…
Lysosomal alpha-glucosidase	5	1.54864	1.54365	1.81963	1.45244	1.07765	1	1.03051	1.2736	1.45246	0.00215341	P70699	Mouse	http://www.uniprot.org/uniprot/P70699	Gaa	Lysosome	Essential for the degradation of glygogen to glucose in lysosomes.
Plexin-B2	4	2.18574	1.90993	1.72622	2.69082	1.28331	1	1.03075	1.05595	1.94799	0.00218775	B2RXS4	Mouse	http://www.uniprot.org/uniprot/B2RXS4	Plxnb2	Cell membrane	Cell surface receptor for SEMA4C, SEMA4D and SEMA4G that plays an important role in cell-cell signaling. Binding to class 4 semaphorins promotes downstream activation of RHOA and phosphorylation of ERBB2 at 'Tyr-1248'. Required for normal differentiation and migration of neuronal cells during brain corticogenesis and for normal embryonic brain development. Regulates the migration of cerebellar gr…
RNA-binding protein 3	4	2.57452	2.68253	2.44753	2.72247	1.41133	1	1.18253	1.44983	2.06735	0.00219427	O89086	Mouse	http://www.uniprot.org/uniprot/O89086	Rbm3	Nucleus	Cold-inducible mRNA binding protein that enhances global protein synthesis at both physiological and mild hypothermic temperatures. Reduces the relative abundance of microRNAs, when overexpressed. Enhances phosphorylation of translation initiation factors and active polysome formation.
Long-chain-fatty-acid--CoA ligase ACSBG1	26	1.30625	1.27185	1.31943	1.27746	1.09191	1.10828	1	1.09661	1.20438	0.00219612	Q99PU5	Mouse	http://www.uniprot.org/uniprot/Q99PU5	Acsbg1	Cytoplasm	Mediates activation of long-chain fatty acids for both synthesis of cellular lipids, and degradation via beta-oxidation. Able to activate long-chain fatty acids. Can activate diverse saturated, monosaturated and polyunsaturated fatty acids (By similarity).
NADH-cytochrome b5 reductase 3	9	1.63381	1.77182	1.61411	1.87145	1.15714	1.32111	1	1.049	1.52216	0.0021997	Q9DCN2	Mouse	http://www.uniprot.org/uniprot/Q9DCN2	Cyb5r3	Endoplasmic reticulum membrane	Desaturation and elongation of fatty acids, cholesterol biosynthesis, drug metabolism, and, in erythrocyte, methemoglobin reduction.
Synapsin-3	9	1.42655	1.33726	1.35444	1.20997	1.10261	1.02978	1.09657	1	1.25994	0.00221054	Q8JZP2	Mouse	http://www.uniprot.org/uniprot/Q8JZP2	Syn3	Cytoplasmic vesicle	May be involved in the regulation of neurotransmitter release and synaptogenesis. Binds ATP with high affinity and ADP with a lower affinity. This is consistent with a catalytic role of the C-domain in which ADP would be dissociated by cellular ATP after bound ATP was hydrolyzed (By similarity).
DNA damage-inducible transcript 4-like protein	1	1.14003	1.30356	1.20666	1					#DIV/0!	0.00221279	Q8VHZ5	Mouse	http://www.uniprot.org/uniprot/Q8VHZ5	Ddit4l	Cytoplasm	Inhibits cell growth by regulating the TOR signaling pathway upstream of the TSC1-TSC2 complex and downstream of AKT1.
Na(+)/H(+) exchange regulatory cofactor NHE-RF1	11	1.02385	1	1.09114	1.08563	1.31665	1.24338	1.44107	1.25995	0.798436	0.00221822	P70441	Mouse	http://www.uniprot.org/uniprot/P70441	Slc9a3r1	Cytoplasm	Scaffold protein that connects plasma membrane proteins with members of the ezrin/moesin/radixin family and thereby helps to link them to the actin cytoskeleton and to regulate their surface expression. Necessary for recycling of internalized ADRB2. Was first known to play a role in the regulation of the activity and subcellular location of SLC9A3. Necessary for cAMP-mediated phosphorylation and …
Mitochondrial glutamate carrier 2	5	1	1.17761	1.17578	1.08003	1.92939	1.69132	1.8073	1.43228	0.646245	0.00224028	Q9DB41	Mouse	http://www.uniprot.org/uniprot/Q9DB41	Slc25a18	Mitochondrion inner membrane	Involved in the transport of glutamate across the inner mitochondrial membrane. Glutamate is cotransported with H(+) (By similarity).
Dihydropyrimidinase-related protein 4	22	1.2042	1.21024	1.22599	1.25366	1.07921	1.05113	1	1.09598	1.158	0.00227045	O35098	Mouse	http://www.uniprot.org/uniprot/O35098	Dpysl4	Cytoplasm	Necessary for signaling by class 3 semaphorins and subsequent remodeling of the cytoskeleton. Plays a role in axon guidance, neuronal growth cone collapse and cell migration (By similarity).
BAG family molecular chaperone regulator 4	2	1.193	1.13418	1.07318	1	1.4998	1.35167	1.45501	1.34607	0.778473	0.00227241	Q8CI61	Mouse	http://www.uniprot.org/uniprot/Q8CI61	Bag4	Cytoplasm	Inhibits the chaperone activity of HSP70/HSC70 by promoting substrate release. Prevents constitutive TNFRSF1A signaling (By similarity). Negative regulator of PARK2 translocation to damaged mitochondria (By similarity).
UMP-CMP kinase 2, mitochondrial	5	2.62955	2.28719	2.01762	1.73975	1.25972	1.30998	1	1.23193	1.80649	0.00229249	Q3U5Q7	Mouse	http://www.uniprot.org/uniprot/Q3U5Q7	Cmpk2	Mitochondrion	May participate in dUTP and dCTP synthesis in mitochondria. Is able to phosphorylate dUMP, dCMP, CMP, UMP and monophosphates of the pyrimidine nucleoside analogs ddC, dFdC, araC, BVDU and FdUrd with ATP as phosphate donor. Also displays broad nucleoside diphosphate kinase activity (By similarity).
Dihydropyrimidinase-related protein 3	28	1.27428	1.29476	1.27871	1.34929	1.11219	1.02565	1	1.11582	1.22178	0.00230828	Q62188	Mouse	http://www.uniprot.org/uniprot/Q62188	Dpysl3	Cytoplasm	Necessary for signaling by class 3 semaphorins and subsequent remodeling of the cytoskeleton. Plays a role in axon guidance, neuronal growth cone collapse and cell migration (By similarity).
Nuclear receptor-interacting protein 3	3	1	1.41643	1		3.37808	3.1567	2.37493	2.70214	0.392292	0.00237319	Q9JJR9	Mouse	http://www.uniprot.org/uniprot/Q9JJR9	Nrip3
CD44 antigen	1	8.67498	3.80894	3.51196	9.25554	1.12822	1.48466	1		5.24195	0.00239733	P15379	Mouse	http://www.uniprot.org/uniprot/P15379	Cd44	Cell membrane	Receptor for hyaluronic acid (HA). Mediates cell-cell and cell-matrix interactions through its affinity for HA, and possibly also through its affinity for other ligands such as osteopontin, collagens, and matrix metalloproteinases (MMPs). Adhesion with HA plays an important role in cell migration, tumor growth and progression. In cancer cells, may play an important role in invadopodia formation. …
Cytochrome c oxidase assembly factor 6 homolog	2	1	1.03135	1.03272	1.01081	1.15495	1.1618	1.19543	1.10004	0.883497	0.00243254	Q8BGD8	Mouse	http://www.uniprot.org/uniprot/Q8BGD8	Coa6	Mitochondrion	Involved in the maturation of the mitochondrial respiratory chain complex IV subunit MT-CO2/COX2. Thereby, may regulate early steps of complex IV assembly. Mitochondrial respiratory chain complex IV or cytochrome c oxidase is the component of the respiratory chain that catalyzes the transfer of electrons from intermembrane space cytochrome c to molecular oxygen in the matrix and as a consequence …
Gigaxonin	1	2.15648	2.43639	2.40151	2.19226	1.0445	1	1.3533	1.39533	1.91663	0.0024598	Q8CA72	Mouse	http://www.uniprot.org/uniprot/Q8CA72	Gan	Cytoplasm	Probable cytoskeletal component that directly or indirectly plays an important role in neurofilament architecture. May act as a substrate-specific adapter of an E3 ubiquitin-protein ligase complex which mediates the ubiquitination and subsequent proteasomal degradation of target proteins. Controls degradation of TBCB (By similarity). Controls degradation of MAP1B and MAP1S, and is critical for ne…
Neurofascin	21	1.00311	1	1.0149	1.00135	1.17463	1.19961	1.14116	1.25014	0.84342	0.00251163	Q810U3	Mouse	http://www.uniprot.org/uniprot/Q810U3	Nfasc	Cell membrane	Cell adhesion, ankyrin-binding protein which may be involved in neurite extension, axonal guidance, synaptogenesis, myelination and neuron-glial cell interactions.
Breast carcinoma-amplified sequence 1 homolog	13	1.22182	1	1.08817	1.0333	1.38636	1.53549	1.33431	1.53191	0.750388	0.00251268	Q80YN3	Mouse	http://www.uniprot.org/uniprot/Q80YN3	Bcas1	Cytoplasm
Transferrin receptor protein 1	12	1.81812	1.45264	1.45765	1.64017	1.16045	1.2041	1	1.11845	1.42061	0.00252819	Q62351	Mouse	http://www.uniprot.org/uniprot/Q62351	Tfrc	Cell membrane	Cellular uptake of iron occurs via receptor-mediated endocytosis of ligand-occupied transferrin receptor into specialized endosomes. Endosomal acidification leads to iron release. The apotransferrin-receptor complex is then recycled to the cell surface with a return to neutral pH and the concomitant loss of affinity of apotransferrin for its receptor. Transferrin receptor is necessary for develop…
RNA polymerase II subunit A C-terminal domain phosphatase SSU72	2	5.23365	5.28068	5.25908	6.27044		1	1.73566	1	4.4257	0.00255915	Q9CY97	Mouse	http://www.uniprot.org/uniprot/Q9CY97	Ssu72	Nucleus	Protein phosphatase that catalyzes the dephosphorylation of the C-terminal domain of RNA polymerase II. Plays a role in RNA processing and termination. Plays a role in pre-mRNA polyadenylation via its interaction with SYMPK.
Splicing factor 3A subunit 1	10	1.76412	1.68187	1.81226	2.01611	1.37628	1	1.16382	1.06938	1.57813	0.00256352	Q8K4Z5	Mouse	http://www.uniprot.org/uniprot/Q8K4Z5	Sf3a1	Nucleus	Subunit of the splicing factor SF3A required for 'A' complex assembly formed by the stable binding of U2 snRNP to the branchpoint sequence (BPS) in pre-mRNA. Sequence independent binding of SF3A/SF3B complex upstream of the branch site is essential, it may anchor U2 snRNP to the pre-mRNA. May also be involved in the assembly of the 'E' complex (By similarity).
Aggrecan core protein	1	1	2.06572	1.30614	1.51009	4.43148	5.62332	2.80097	6.15662	0.309374	0.00257477	Q61282	Mouse	http://www.uniprot.org/uniprot/Q61282	Acan	Secreted	This proteoglycan is a major component of extracellular matrix of cartilagenous tissues. A major function of this protein is to resist compression in cartilage. It binds avidly to hyaluronic acid via an N-terminal globular region. May play a regulatory role in the matrix assembly of the cartilage.
Prosaposin receptor GPR37L1	3	1.02448	1.16286	1.16674	1	1.76753	2.12887	1.48449	1.91043	0.597159	0.00260061	Q99JG2	Mouse	http://www.uniprot.org/uniprot/Q99JG2	Gpr37l1	Cell membrane	Receptor for the neuroprotective and glioprotective factor prosaposin. Ligand binding induces endocytosis, followed by an ERK phosphorylation cascade (By similarity).
Thioredoxin-like protein 1	7	1.29347	1.63346	1.47417	1.46049	1.10108	1.01984	1.03781	1	1.40947	0.00260205	Q8CDN6	Mouse	http://www.uniprot.org/uniprot/Q8CDN6	Txnl1	Cytoplasm	Active thioredoxin with a redox potential of about -250 mV.
DNA damage-binding protein 1	13	1.40875	1.2509	1.3481	1.28231	1.0518	1.04987	1.16966	1	1.2385	0.00263215	Q3U1J4	Mouse	http://www.uniprot.org/uniprot/Q3U1J4	Ddb1	Cytoplasm	Required for DNA repair. Binds to DDB2 to form the UV-damaged DNA-binding protein complex (the UV-DDB complex). The UV-DDB complex may recognize UV-induced DNA damage and recruit proteins of the nucleotide excision repair pathway (the NER pathway) to initiate DNA repair. The UV-DDB complex preferentially binds to cyclobutane pyrimidine dimers (CPD), 6-4 photoproducts (6-4 PP), apurinic sites and …
Programmed cell death protein 6	4	1.33272	1.23301	1.31472	1.36137	1.06712	1.13528	1	1.13011	1.20988	0.00264433	P12815	Mouse	http://www.uniprot.org/uniprot/P12815	Pdcd6	Nucleus membrane	Calcium-binding protein required for T-cell receptor-, Fas-, and glucocorticoid-induced cell death. Calcium-dependent adapter necessary for the association between PDCD6IP and TSG101 (By similarity). May mediate Ca(2+)-regulated signals along the death pathway. Interaction with DAPK1 can accelerate apoptotic cell death by increasing caspase-3 activity. May inhibit KDR/VEGFR2-dependent angiogenesi…
Sedoheptulokinase	1	1.7227	1.92477	2.60708	1.66966		1		1.09503	1.89119	0.00266195	Q9D5J6	Mouse	http://www.uniprot.org/uniprot/Q9D5J6	Shpk	Cytoplasm	Acts as a modulator of macrophage activation through control of glucose metabolism.
MAGUK p55 subfamily member 6	10	1.15583	1.23644	1.24956	1.25852	1.02695	1.12041	1	1.03941	1.17044	0.00266846	Q9JLB0	Mouse	http://www.uniprot.org/uniprot/Q9JLB0	Mpp6	Membrane
Glutathione S-transferase A4	8	1.21554	1.18246	1.25818	1.21941	1.10329	1.03931	1	1.08276	1.15389	0.00269417	P24472	Mouse	http://www.uniprot.org/uniprot/P24472	Gsta4	Cytoplasm	Conjugation of reduced glutathione to a wide number of exogenous and endogenous hydrophobic electrophiles.
Fatty acid desaturase 2	3	1.26633	1.33364	1	1.1296	2.36657	2.13444	1.88497	1.62399	0.590461	0.00269995	Q9Z0R9	Mouse	http://www.uniprot.org/uniprot/Q9Z0R9	Fads2	Endoplasmic reticulum membrane	Component of a lipid metabolic pathway that catalyzes biosynthesis of highly unsaturated fatty acids (HUFA) from precursor essential polyunsaturated fatty acids (PUFA) linoleic acid (LA) (18:2n-6) and alpha-linolenic acid (ALA) (18:3n-3). Catalyzes the first and rate limiting step in this pathway which is the desaturation of LA (18:2n-6) and ALA (18:3n-3) into gamma-linoleic acid (GLA) (18:3n-6) …
Plexin domain-containing protein 2	1			1		2.0987	2.04468	3.96027	1.80099	0.403851	0.00270991	Q9DC11	Mouse	http://www.uniprot.org/uniprot/Q9DC11	Plxdc2	Membrane	May play a role in tumor angiogenesis.
ATP-dependent 6-phosphofructokinase, platelet type	32	1.23179	1.23834	1.23402	1.23634	1.06223	1.05659	1.08716	1	1.17464	0.00271078	Q9WUA3	Mouse	http://www.uniprot.org/uniprot/Q9WUA3	Pfkp	Cytoplasm	Catalyzes the phosphorylation of D-fructose 6-phosphate to fructose 1,6-bisphosphate by ATP, the first committing step of glycolysis.
Cathepsin Z	2	1.90412	2.21836	2.28766	1.73238	1	1.12171	1.17293	1.4875	1.7027	0.00271602	Q9WUU7	Mouse	http://www.uniprot.org/uniprot/Q9WUU7	Ctsz	Lysosome	Exhibits carboxy-monopeptidase as well as carboxy-dipeptidase activity.
Fructose-bisphosphate aldolase C	29	1.06509	1	1.03203	1.05538	1.36907	1.26956	1.24554	1.44626	0.77902	0.00273422	P05063	Mouse	http://www.uniprot.org/uniprot/P05063	Aldoc
Protein-glutamine gamma-glutamyltransferase 2	3	1.82956	1.7069	1.75407	2.15244	1.35472	1.28327	1.06658	1	1.58207	0.00275821	P21981	Mouse	http://www.uniprot.org/uniprot/P21981	Tgm2		Catalyzes the cross-linking of proteins and the conjugation of polyamines to proteins.
Quinone oxidoreductase	7	1	1.15957	1.10116	1.05657	1.2204	1.37792	1.37128	1.33339	0.814126	0.0028426	P47199	Mouse	http://www.uniprot.org/uniprot/P47199	Cryz	Cytoplasm	Does not have alcohol dehydrogenase activity. Binds NADP and acts through a one-electron transfer process. Orthoquinones, such as 1,2-naphthoquinone or 9,10-phenanthrenequinone, are the best substrates (in vitro). May act in the detoxification of xenobiotics. Interacts with (AU)-rich elements (ARE) in the 3'-UTR of target mRNA species and enhances their stability. NADPH binding interferes with mR…
Electron transfer flavoprotein subunit alpha, mitochondrial	14	1.25762	1.26043	1.26338	1.13675	1.02445	1	1.0798	1.0709	1.17797	0.00286768	Q99LC5	Mouse	http://www.uniprot.org/uniprot/Q99LC5	Etfa	Mitochondrion matrix	The electron transfer flavoprotein serves as a specific electron acceptor for several dehydrogenases, including five acyl-CoA dehydrogenases, glutaryl-CoA and sarcosine dehydrogenase. It transfers the electrons to the main mitochondrial respiratory chain via ETF-ubiquinone oxidoreductase (ETF dehydrogenase) (By similarity).
Sarcoplasmic/endoplasmic reticulum calcium ATPase 2	37	1.06735	1.01774	1.04443	1	1.1034	1.16188	1.12953	1.18523	0.901637	0.00286817	O55143	Mouse	http://www.uniprot.org/uniprot/O55143	Atp2a2	Endoplasmic reticulum membrane	This magnesium-dependent enzyme catalyzes the hydrolysis of ATP coupled with the translocation of calcium from the cytosol to the sarcoplasmic reticulum lumen. Isoform SERCA2A is involved in the regulation of the contraction/relaxation cycle. Acts as a regulator of TNFSF11-mediated Ca(2+) signaling pathways via its interaction with TMEM64 which is critical for the TNFSF11-induced CREB1 activation…
Exocyst complex component 4	9	1.56292	1.53663	1.39916	1.55057	1.04884	1.15728	1	1.23513	1.36206	0.0028802	O35382	Mouse	http://www.uniprot.org/uniprot/O35382	Exoc4		Component of the exocyst complex involved in the docking of exocytic vesicles with fusion sites on the plasma membrane.
Small nuclear ribonucleoprotein Sm D3	4	1.42461	1.2971	1.24396	1.43656	1.15644	1.08644	1.05297	1	1.25755	0.0028832	P62320	Mouse	http://www.uniprot.org/uniprot/P62320	Snrpd3	Cytoplasm	Core component of the spliceosomal U1, U2, U4 and U5 small nuclear ribonucleoproteins (snRNPs), the building blocks of the spliceosome. Thereby, plays an important role in the splicing of cellular pre-mRNAs. Most spliceosomal snRNPs contain a common set of Sm proteins SNRPB, SNRPD1, SNRPD2, SNRPD3, SNRPE, SNRPF and SNRPG that assemble in an heptameric protein ring on the Sm site of the small nucl…
Cyclin-dependent kinase 9	4	3.41629	3.59162	3.02381	5.96258	1.05279	2.08683	1	1.25536	2.96467	0.00288586	Q99J95	Mouse	http://www.uniprot.org/uniprot/Q99J95	Cdk9	Nucleus	Protein kinase involved in the regulation of transcription. Member of the cyclin-dependent kinase pair (CDK9/cyclin-T) complex, also called positive transcription elongation factor b (P-TEFb), which facilitates the transition from abortive to productive elongation by phosphorylating the CTD (C-terminal domain) of the large subunit of RNA polymerase II (RNAP II) POLR2A, SUPT5H and RDBP. This compl…
Hydroxymethylglutaryl-CoA synthase, cytoplasmic	4	1.24915	1.1014	1.39843	1	2.26274	3.82407	3.80411	2.42784	0.385508	0.00291594	Q8JZK9	Mouse	http://www.uniprot.org/uniprot/Q8JZK9	Hmgcs1	Cytoplasm	This enzyme condenses acetyl-CoA with acetoacetyl-CoA to form HMG-CoA, which is the substrate for HMG-CoA reductase.
Serine/threonine-protein kinase MRCK beta	10	1.10889	1.13196	1.18966	1.10527	1.00363	1.04679	1	1.0202	1.11427	0.00293641	Q7TT50	Mouse	http://www.uniprot.org/uniprot/Q7TT50	Cdc42bpb	Cytoplasm	Serine/threonine-protein kinase which is an important downstream effector of CDC42 and plays a role in the regulation of cytoskeleton reorganization and cell migration. Regulates actin cytoskeletal reorganization via phosphorylation of PPP1R12C and MYL9/MLC2. In concert with MYO18A and LURAP1, is involved in modulating lamellar actomyosin retrograde flow that is crucial to cell protrusion and mig…
Neural cell adhesion molecule 1	33	1.13895	1.18742	1.18786	1.27038	1.04513	1	1.0262	1.05925	1.15834	0.00294223	P13595	Mouse	http://www.uniprot.org/uniprot/P13595	Ncam1	Cell membrane	This protein is a cell adhesion molecule involved in neuron-neuron adhesion, neurite fasciculation, outgrowth of neurites, etc.
Protein-arginine deiminase type-2	1	2.15575	1.35001	1.42151	1	3.66983	4.75811	4.73917	3.77479	0.349859	0.00295889	Q08642	Mouse	http://www.uniprot.org/uniprot/Q08642	Padi2	Cytoplasm	Catalyzes the deimination of arginine residues of proteins.
Ethanolamine-phosphate cytidylyltransferase	2	1.20004	1.07788	1	1.28452	1.60364	1.77214	1.43213	1.67076	0.704225	0.00297991	Q922E4	Mouse	http://www.uniprot.org/uniprot/Q922E4	Pcyt2		Plays an important role in the biosynthesis of the phospholipid phosphatidylethanolamine. Catalyzes the formation of CDP-ethanolamine (By similarity).
Integrin beta-1	5	2.31725	1.84899	1.97698	1.88782	1.2355	1	1.45995	1.07734	1.68267	0.00298929	P09055	Mouse	http://www.uniprot.org/uniprot/P09055	Itgb1	Cell membrane	Integrins alpha-1/beta-1, alpha-2/beta-1, alpha-10/beta-1 and alpha-11/beta-1 are receptors for collagen. Integrins alpha-1/beta-1 and alpha-2/beta-2 recognize the proline-hydroxylated sequence G-F-P-G-E-R in collagen. Integrins alpha-2/beta-1, alpha-3/beta-1, alpha-4/beta-1, alpha-5/beta-1, alpha-8/beta-1, alpha-10/beta-1, alpha-11/beta-1 and alpha-V/beta-1 are receptors for fibronectin. Alpha-4…
Contactin-4	1	1	1.63009	1.34553	1.22231	2.87972	2.27032	2.48121	2.14272	0.531814	0.00299837	Q69Z26	Mouse	http://www.uniprot.org/uniprot/Q69Z26	Cntn4	Cell membrane	Contactins mediate cell surface interactions during nervous system development. Has some neurite outgrowth-promoting activity. May be involved in synaptogenesis.
Casein kinase I isoform alpha	4	2.66244	2.92757	2.15863	2.3555	1.0818	1.19693	1.67899	1	2.03806	0.00302134	Q8BK63	Mouse	http://www.uniprot.org/uniprot/Q8BK63	Csnk1a1	Cytoplasm	Casein kinases are operationally defined by their preferential utilization of acidic proteins such as caseins as substrates. Can phosphorylate a large number of proteins. Participates in Wnt signaling. Phosphorylates CTNNB1 at 'Ser-45'. May phosphorylate PER1 and PER2. May play a role in segregating chromosomes during mitosis. May play a role in keratin cytoskeleton disassembly and thereby, it ma…
Agrin	5	1.15766	1.41438	1.32469	1	1.87179	2.24674	1.97935	1.95042	0.608417	0.00302415	A2ASQ1	Mouse	http://www.uniprot.org/uniprot/A2ASQ1	Agrn	Cell junction	Isoform 1: heparan sulfate basal lamina glycoprotein that plays a central role in the formation and the maintenance of the neuromuscular junction (NMJ) and directs key events in postsynaptic differentiation. This neuron-specific (z+) isoform is a component of the AGRN-LRP4 receptor complex that induces the phosphorylation and activation of MUSK. The activation of MUSK in myotubes induces the form…
Long-chain-fatty-acid--CoA ligase 3	9	1.96766	1.83667	1.82352	1.43559	1.21568	1.13533	1	1.22505	1.54357	0.00303212	Q9CZW4	Mouse	http://www.uniprot.org/uniprot/Q9CZW4	Acsl3	Mitochondrion outer membrane	Acyl-CoA synthetases (ACSL) activates long-chain fatty acids for both synthesis of cellular lipids, and degradation via beta-oxidation. ACSL3 has mainly an anabolic role in energy metabolism (By similarity). Required for the incorporation of fatty acids into phosphatidylcholine, the major phospholipid located on the surface of VLDL (very low density lipoproteins) (By similarity). Mediates hepatic…
Actin-related protein 2/3 complex subunit 2	12	1.17649	1.16465	1.13235	1.14404	1.02526	1.06188	1	1.073	1.10994	0.0030978	Q9CVB6	Mouse	http://www.uniprot.org/uniprot/Q9CVB6	Arpc2	Cytoplasm	Functions as actin-binding component of the Arp2/3 complex which is involved in regulation of actin polymerization and together with an activating nucleation-promoting factor (NPF) mediates the formation of branched actin networks. Seems to contact the mother actin filament (By similarity).
Ubiquitin-like domain-containing CTD phosphatase 1	2	1.34512	1.74921	1.71965	1.57217	1.1796	1.1685	1.03648	1	1.4565	0.00310171	Q8BGR9	Mouse	http://www.uniprot.org/uniprot/Q8BGR9	Ublcp1	Nucleus	Dephosphorylates 26S nuclear proteasomes, thereby decreasing their proteolytic activity. The dephosphorylation may prevent assembly of the core and regulatory particles (CP and RP) into mature 26S proteasome (By similarity).
Protein Smaug homolog 1	7	1.27373	1.22195	1.37654	1					#DIV/0!	0.0031458	Q8CBY1	Mouse	http://www.uniprot.org/uniprot/Q8CBY1	Samd4a	Cytoplasm	Acts as a translational repressor of SRE-containing messengers.
Ubiquitin-like protein 5	1	2.27656	1.74366	1.89948	2.2636	1.29541	1.46851	1.13919	1	1.669	0.00317801	Q9EPV8	Mouse	http://www.uniprot.org/uniprot/Q9EPV8	Ubl5	Cytoplasm
Methylmalonate-semialdehyde dehydrogenase [acylating], mitochondrial	16	1.18743	1.327	1.25997	1.21234	1.08307	1	1.11251	1.06091	1.17156	0.00321017	Q9EQ20	Mouse	http://www.uniprot.org/uniprot/Q9EQ20	Aldh6a1	Mitochondrion	Plays a role in valine and pyrimidine metabolism. Binds fatty acyl-CoA (By similarity).
Integrin-linked protein kinase	3	2.32585	3.0894	2.80515	1.85656	1.50091	1.03687	1	1.36567	2.05507	0.00323745	O55222	Mouse	http://www.uniprot.org/uniprot/O55222	Ilk	Cell junction	Receptor-proximal protein kinase regulating integrin-mediated signal transduction. May act as a mediator of inside-out integrin signaling. Focal adhesion protein part of the complex ILK-PINCH. This complex is considered to be one of the convergence points of integrin- and growth factor-signaling pathway. Could be implicated in mediating cell architecture, adhesion to integrin substrates and ancho…
Neuromodulin	17	1.20106	1.27133	1.2324	1.21944	1.05432	1	1.00124	1.11311	1.18125	0.00324827	P06837	Mouse	http://www.uniprot.org/uniprot/P06837	Gap43	Cell membrane	This protein is associated with nerve growth. It is a major component of the motile "growth cones" that form the tips of elongating axons. Plays a role in axonal and dendritic filopodia induction.
ER membrane protein complex subunit 8	5	2.27251	3.43065	3.00067	1.94341	1	1.11825	1.09509	1.54521	2.23749	0.00325536	O70378	Mouse	http://www.uniprot.org/uniprot/O70378	Emc8	Cytoplasm
Testican-2	2	1	1.1401	1.17284	1.1348	1.30589	1.35826	1.48825	1.38173	0.803692	0.00325664	Q9ER58	Mouse	http://www.uniprot.org/uniprot/Q9ER58	Spock2	Secreted	May participate in diverse steps of neurogenesis. Binds calcium (By similarity).
L-xylulose reductase	1	19.941	22.3246	20.5102	20.3886	1.57006	1	2.55662	3.57124	9.5614	0.00326477	Q91X52	Mouse	http://www.uniprot.org/uniprot/Q91X52	Dcxr	Membrane	Catalyzes the NADPH-dependent reduction of several pentoses, tetroses, trioses, alpha-dicarbonyl compounds and L-xylulose. Participates in the uronate cycle of glucose metabolism. May play a role in the water absorption and cellular osmoregulation in the proximal renal tubules by producing xylitol, an osmolyte, thereby preventing osmolytic stress from occurring in the renal tubules.
Epoxide hydrolase 1	3	5.6577	5.70245	5.5183	6.03697	1.88274	1.71233	1	1.92562	3.51426	0.00328724	Q9D379	Mouse	http://www.uniprot.org/uniprot/Q9D379	Ephx1	Microsome membrane	Biotransformation enzyme that catalyzes the hydrolysis of arene and aliphatic epoxides to less reactive and more water soluble dihydrodiols by the trans addition of water.
Ganglioside-induced differentiation-associated protein 1	4	1.02779	1.00876	1.06132	1	1.15803	1.11759	1.09183	1.10207	0.916848	0.00330798	O88741	Mouse	http://www.uniprot.org/uniprot/O88741	Gdap1	Mitochondrion outer membrane	Regulates the mitochondrial network by promoting mitochondrial fission.
Phosphoserine aminotransferase	13	1.25215	1.24928	1.35349	1.17622	1.03632	1.00911	1	1.03882	1.23184	0.0033083	Q99K85	Mouse	http://www.uniprot.org/uniprot/Q99K85	Psat1		Catalyzes the reversible conversion of 3-phosphohydroxypyruvate to phosphoserine and of 3-hydroxy-2-oxo-4-phosphonooxybutanoate to phosphohydroxythreonine.
Down syndrome critical region protein 3 homolog	2	3.74464	3.29915	3.71881	3.5338	1.51659	1.78731	1	1.35725	2.52535	0.00331621	O35075	Mouse	http://www.uniprot.org/uniprot/O35075	Dscr3
Sorting nexin-24	2	2.09283	1.94749	2.3381	2.00594	1	1.19749	1.49813	1.24211	1.69802	0.00334118	Q9CRB0	Mouse	http://www.uniprot.org/uniprot/Q9CRB0	Snx24	Cytoplasmic vesicle membrane	May be involved in several stages of intracellular trafficking.
Proteasome subunit alpha type-2	9	1.24211	1.31301	1.29329	1.46954	1.05029	1.01472	1.008	1	1.30566	0.00335042	P49722	Mouse	http://www.uniprot.org/uniprot/P49722	Psma2	Cytoplasm	The proteasome is a multicatalytic proteinase complex which is characterized by its ability to cleave peptides with Arg, Phe, Tyr, Leu, and Glu adjacent to the leaving group at neutral or slightly basic pH. The proteasome has an ATP-dependent proteolytic activity. PSMA2 may have a potential regulatory effect on another component(s) of the proteasome complex through tyrosine phosphorylation.
Retinol dehydrogenase 11	4	1.06575	1.12492	1.4067	1	1.64527	1.71731	1.84916	2.01851	0.635852	0.00336051	Q9QYF1	Mouse	http://www.uniprot.org/uniprot/Q9QYF1	Rdh11	Endoplasmic reticulum membrane	Exhibits an oxidoreductive catalytic activity towards retinoids. Most efficient as an NADPH-dependent all-trans-retinal reductase. Also involved in the metabolism of short-chain aldehydes.
Probable ATP-dependent RNA helicase DDX5	17	1.53475	1.45115	1.44422	1.49277	1.10709	1	1.11902	1.22027	1.33207	0.00337454	Q61656	Mouse	http://www.uniprot.org/uniprot/Q61656	Ddx5	Nucleus	Involved in the alternative regulation of pre-mRNA splicing; its RNA helicase activity is necessary for increasing tau exon 10 inclusion and occurs in a RBM4-dependent manner. Binds to the tau pre-mRNA in the stem-loop region downstream of exon 10. The rate of ATP hydrolysis is highly stimulated by single-stranded RNA. Involved in transcriptional regulation; the function is independent of the RNA…
Latexin	2	1.1758	1.00093	1	1.07848	1.39418	1.39973	1.34268	1.28813	0.784412	0.00345437	P70202	Mouse	http://www.uniprot.org/uniprot/P70202	Lxn	Cytoplasm	Hardly reversible, non-competitive, and potent inhibitor of CPA1, CPA2 and CPA4 (By similarity). May play a role in inflammation.
Src substrate cortactin	15	1.14737	1.19764	1.12255	1.17253	1.07454	1	1.03133	1.07171	1.11071	0.00347811	Q60598	Mouse	http://www.uniprot.org/uniprot/Q60598	Cttn	Cytoplasm	Contributes to the organization of the actin cytoskeleton and cell shape (PubMed:17403031). Plays a role in the formation of lamellipodia and in cell migration (By similarity). Plays a role in the regulation of neuron morphology, axon growth and formation of neuronal growth cones (By similarity). Through its interaction with CTTNBP2, involved in the regulation of neuronal spine density (PubMed:22…
Cordon-bleu protein-like 1	2	1.55228	2.23919	1.58486	2.03922		1.08442	1	1.01645	1.79358	0.00349223	Q3UMF0	Mouse	http://www.uniprot.org/uniprot/Q3UMF0	Cobll1
Sulfite oxidase, mitochondrial	6	1.72075	1.8288	1.8696	1.81068	1.12361	1	1.01298	1.33048	1.61848	0.00359491	Q8R086	Mouse	http://www.uniprot.org/uniprot/Q8R086	Suox	Mitochondrion intermembrane space
Arsenite methyltransferase	1	1.1019	1.08165	1.16189	1	1.46805	1.3687	1.70327	1.3802	0.733998	0.00360849	Q91WU5	Mouse	http://www.uniprot.org/uniprot/Q91WU5	As3mt	Cytoplasm	Catalyzes the transfer of a methyl group from AdoMet to trivalent arsenicals producing methylated and dimethylated arsenicals. It methylates arsenite to form methylarsonate, Me-AsO(3)H(2), which is reduced by methylarsonate reductase to methylarsonite, Me-As(OH)2. Methylarsonite is also a substrate and it is converted into the much less toxic compound dimethylarsinate (cacodylate), Me(2)As(O)-OH …
Calponin-1	3	5.4002	6.0088	5.83902	7.28827	1	1.64965	1.73199		4.19985	0.00362722	Q08091	Mouse	http://www.uniprot.org/uniprot/Q08091	Cnn1		Thin filament-associated protein that is implicated in the regulation and modulation of smooth muscle contraction. It is capable of binding to actin, calmodulin, troponin C and tropomyosin. The interaction of calponin with actin inhibits the actomyosin Mg-ATPase activity.
Glutamate--cysteine ligase regulatory subunit	3	1.63715	1.56138	1.66945	1.63613	1.12483	1.26329	1	1.0217	1.47492	0.0036488	O09172	Mouse	http://www.uniprot.org/uniprot/O09172	Gclm
2-oxoisovalerate dehydrogenase subunit alpha, mitochondrial	4	1.37225	1.48029	1.37922	1.61987	1.15465	1	1.10055	1.22443	1.30628	0.00366068	P50136	Mouse	http://www.uniprot.org/uniprot/P50136	Bckdha	Mitochondrion matrix	The branched-chain alpha-keto dehydrogenase complex catalyzes the overall conversion of alpha-keto acids to acyl-CoA and CO(2). It contains multiple copies of three enzymatic components: branched-chain alpha-keto acid decarboxylase (E1), lipoamide acyltransferase (E2) and lipoamide dehydrogenase (E3).
Nidogen-1	5	1.34707	1.17948	1	1.13923	1.97593	1.59345	1.54207	1.71577	0.683409	0.00366531	P10493	Mouse	http://www.uniprot.org/uniprot/P10493	Nid1	Secreted	Sulfated glycoprotein widely distributed in basement membranes and tightly associated with laminin. Also binds to collagen IV and perlecan. It probably has a role in cell-extracellular matrix interactions.
Cytospin-B	2	1	1.42873	1.31659	1.2216	1.83675	2.21634	1.90914	1.94625	0.628049	0.00371052	Q5SXY1	Mouse	http://www.uniprot.org/uniprot/Q5SXY1	Specc1	Nucleus
Polypyrimidine tract-binding protein 1	2	1.91203	1.97686	1.81336	1.87694	1.27496	1.29788	1.02763	1	1.64748	0.00375346	P17225	Mouse	http://www.uniprot.org/uniprot/P17225	Ptbp1	Nucleus	Plays a role in pre-mRNA splicing and in the regulation of alternative splicing events. Activates exon skipping of its own pre-mRNA during muscle cell differentiation. Binds to the polypyrimidine tract of introns. May promote RNA looping when bound to two separate polypyrimidine tracts in the same pre-mRNA. May promote the binding of U2 snRNP to pre-mRNA. Cooperates with RAVER1 to modulate switch…
Oligodendrocyte-myelin glycoprotein	5	1.06343	1	1.10303	1.06319	1.17811	1.18605	1.18398	1.23723	0.883872	0.00376461	Q63912	Mouse	http://www.uniprot.org/uniprot/Q63912	Omg	Cell membrane	Cell adhesion molecule contributing to the interactive process required for myelination in the central nervous system.
mRNA decay activator protein ZFP36L1	2	1.09016	1.01102	1.29918	1					#DIV/0!	0.00380617	P23950	Mouse	http://www.uniprot.org/uniprot/P23950	Zfp36l1	Nucleus	Zinc-finger RNA-binding protein that destabilizes several cytoplasmic AU-rich element (ARE)-containing mRNA transcripts by promoting their poly(A) tail removal or deadenylation, and hence provide a mechanism for attenuating protein synthesis (PubMed:22701344, PubMed:24700863, PubMed:24733888, PubMed:27102483). Acts as a 3'-untranslated region (UTR) ARE mRNA-binding adapter protein to communicate …
Prolyl endopeptidase	14	1.2908	1.22148	1.32596	1.20372	1.08155	1.06295	1	1.1393	1.17698	0.0038247	Q9QUR6	Mouse	http://www.uniprot.org/uniprot/Q9QUR6	Prep	Cytoplasm	Cleaves peptide bonds on the C-terminal side of prolyl residues within peptides that are up to approximately 30 amino acids long.
Annexin A2	8	2.23243	2.31931	2.12476	2.30301	1.50044	1	1.1531	1.21904	1.84287	0.00385796	P07356	Mouse	http://www.uniprot.org/uniprot/P07356	Anxa2	Secreted	Calcium-regulated membrane-binding protein whose affinity for calcium is greatly enhanced by anionic phospholipids. It binds two calcium ions with high affinity. May be involved in heat-stress response (By similarity). Inhibits PCSK9-enhanced LDLR degradation, probably reduces PCSK9 protein levels via a translational mechanism but also competes with LDLR for binding with PCSK9 (PubMed:22848640).
Clathrin interactor 1	7	1.26469	1.22986	1.23552	1.33996	1.05759	1.15104	1.02712	1	1.19696	0.00390271	Q99KN9	Mouse	http://www.uniprot.org/uniprot/Q99KN9	Clint1	Cytoplasm	Binds to membranes enriched in phosphatidylinositol 4,5-bisphosphate (PtdIns(4,5)P2). May have a role in transport via clathrin-coated vesicles from the trans-Golgi network to endosomes. Stimulates clathrin assembly (By similarity).
Serine/threonine-protein phosphatase 2B catalytic subunit beta isoform	8	1.14667	1.1365	1.16706	1.1091	1.06967	1.06207	1	1.02777	1.09612	0.00390306	P48453	Mouse	http://www.uniprot.org/uniprot/P48453	Ppp3cb		Calcium-dependent, calmodulin-stimulated protein phosphatase. This subunit may have a role in the calmodulin activation of calcineurin.
Exosome complex component RRP4	3	2.31533	2.56538	1.74205	1.47684	1		1.06381	1.01021	1.97614	0.0040077	Q8VBV3	Mouse	http://www.uniprot.org/uniprot/Q8VBV3	Exosc2	Cytoplasm	Non-catalytic component of the RNA exosome complex which has 3'->5' exoribonuclease activity and participates in a multitude of cellular RNA processing and degradation events. In the nucleus, the RNA exosome complex is involved in proper maturation of stable RNA species such as rRNA, snRNA and snoRNA, in the elimination of RNA processing by-products and non-coding 'pervasive' transcripts, such as…
Neurochondrin	28	1.18211	1.22827	1.22221	1.29127	1.08655	1.04255	1	1.12238	1.15815	0.00401286	Q9Z0E0	Mouse	http://www.uniprot.org/uniprot/Q9Z0E0	Ncdn	Cytoplasm	Probably involved in signal transduction, in the nervous system, via increasing cell surface localization of GRM5 and positively regulating its signaling. Required for the spatial learning process. Acts as a negative regulator of Ca(2+)-calmodulin-dependent protein kinase 2 (CaMK2) phosphorylation. May play a role in modulating melanin-concentrating hormone-mediated functions via its interaction …
Poly(rC)-binding protein 4	1	2.77683	4.72027	3.5166	3.11635	1.32355	1.46704	2.08353	1	2.40547	0.00402581	P57724	Mouse	http://www.uniprot.org/uniprot/P57724	Pcbp4	Cytoplasm	Single-stranded nucleic acid binding protein that binds preferentially to oligo dC.
Alpha-synuclein	10	1.07059	1.00342	1.00922	1	1.26796	1.18368	1.18349	1.11814	0.859035	0.00406497	O55042	Mouse	http://www.uniprot.org/uniprot/O55042	Snca	Cytoplasm	May be involved in the regulation of dopamine release and transport.
Calnexin	13	1.08653	1.08984	1.09414	1	1.26511	1.57304	1.42172	1.51648	0.739309	0.00407882	P35564	Mouse	http://www.uniprot.org/uniprot/P35564	Canx	Endoplasmic reticulum membrane	Calcium-binding protein that interacts with newly synthesized glycoproteins in the endoplasmic reticulum. It may act in assisting protein assembly and/or in the retention within the ER of unassembled protein subunits. It seems to play a major role in the quality control apparatus of the ER by the retention of incorrectly folded proteins. Associated with partial T-cell antigen receptor complexes t…
Acyl-coenzyme A thioesterase 11	4	1.29406	1	1.11283	1.08273	1.58656	1.6368	1.43773	1.54456	0.723472	0.00411262	Q8VHQ9	Mouse	http://www.uniprot.org/uniprot/Q8VHQ9	Acot11	Cytoplasm	Has acyl-CoA thioesterase activity towards medium (C12) and long-chain (C18) fatty acyl-CoA substrates.
Calsyntenin-1	2	1.14604	1	1.14586	1.12022	2.06922	2.05951	1.73157	1.48934	0.600318	0.00413688	Q9EPL2	Mouse	http://www.uniprot.org/uniprot/Q9EPL2	Clstn1	Endoplasmic reticulum membrane	Induces KLC1 association with vesicles and functions as a cargo in axonal anterograde transport. Complex formation with APBA2 and APP, stabilizes APP metabolism and enhances APBA2-mediated suppression of beta-APP40 secretion, due to the retardation of intracellular APP maturation. In complex with APBA2 and C99, a C-terminal APP fragment, abolishes C99 interaction with PSEN1 and thus APP C99 cleav…
Vacuolar protein-sorting-associated protein 25	2	1.77194	1.56056	1.76553	1.62093	1.12359	1.23588	1	1.3216	1.43535	0.00413906	Q9CQ80	Mouse	http://www.uniprot.org/uniprot/Q9CQ80	Vps25	Cytoplasm	Component of the ESCRT-II complex (endosomal sorting complex required for transport II), which is required for multivesicular body (MVB) formation and sorting of endosomal cargo proteins into MVBs. The MVB pathway mediates delivery of transmembrane proteins into the lumen of the lysosome for degradation. The ESCRT-II complex is probably involved in the recruitment of the ESCRT-III complex. The ES…
Xaa-Pro dipeptidase	11	1.3485	1.35667	1.4158	1.39094	1.1503	1	1.12792	1.1436	1.24653	0.00416629	Q11136	Mouse	http://www.uniprot.org/uniprot/Q11136	Pepd		Splits dipeptides with a prolyl or hydroxyprolyl residue in the C-terminal position. Plays an important role in collagen metabolism because of the high level of iminoacids in collagen.
Ubiquitin carboxyl-terminal hydrolase MINDY-2	1	1	1.31057	1.4892	1.37936	1.86831	2.49318	2.0545	2.1029	0.607957	0.00420576	Q6PDI6	Mouse	http://www.uniprot.org/uniprot/Q6PDI6	Fam63b		Hydrolase that can specifically remove 'Lys-48'-linked conjugated ubiquitin from proteins. May play a regulatory role at the level of protein turnover.
Splicing factor 3A subunit 2	4	1.17013	1.26919	1.31857	1.17877	1.0521	1.01672	1.05999	1	1.19566	0.00422	Q62203	Mouse	http://www.uniprot.org/uniprot/Q62203	Sf3a2	Nucleus	Subunit of the splicing factor SF3A required for 'A' complex assembly formed by the stable binding of U2 snRNP to the branchpoint sequence (BPS) in pre-mRNA. Sequence independent binding of SF3A/SF3B complex upstream of the branch site is essential, it may anchor U2 snRNP to the pre-mRNA. May also be involved in the assembly of the 'E' complex.
RasGAP-activating-like protein 1	8	1.3656	1.4647	1.25298	1.23989	1.01133	1.05596	1	1.15255	1.26146	0.00422644	Q9Z268	Mouse	http://www.uniprot.org/uniprot/Q9Z268	Rasal1		Probable inhibitory regulator of the Ras-cyclic AMP pathway. Plays a role in dendrite formation by melanocytes.
Vesicle-associated membrane protein-associated protein B	10	1	1.09653	1.06323	1.10203	1.27706	1.34985	1.17806	1.23495	0.845606	0.00425896	Q9QY76	Mouse	http://www.uniprot.org/uniprot/Q9QY76	Vapb	Endoplasmic reticulum membrane	Participates in the endoplasmic reticulum unfolded protein response (UPR) by inducing ERN1/IRE1 activity. Involved in cellular calcium homeostasis regulation.
High mobility group protein B1	9	1.36439	1.27697	1.32024	1.28741	1.06527	1	1.01308	1.16341	1.23746	0.00427019	P63158	Mouse	http://www.uniprot.org/uniprot/P63158	Hmgb1	Nucleus	Multifunctional redox sensitive protein with various roles in different cellular compartments. In the nucleus is one of the major chromatin-associated non-histone proteins and acts as a DNA chaperone involved in replication, transcription, chromatin remodeling, V(D)J recombination, DNA repair and genome stability. Proposed to be an universal biosensor for nucleic acids. Promotes host inflammatory…
Cytosol aminopeptidase	17	1.1544	1	1.1629	1.07704	1.29661	1.40983	1.27401	1.40688	0.815681	0.00430735	Q9CPY7	Mouse	http://www.uniprot.org/uniprot/Q9CPY7	Lap3	Cytoplasm	Presumably involved in the processing and regular turnover of intracellular proteins. Catalyzes the removal of unsubstituted N-terminal amino acids from various peptides (By similarity).
Farnesyl pyrophosphate synthase	8	1.084	1.18135	1.17298	1	1.51076	2.00133	1.97719	1.54891	0.630608	0.00434043	Q920E5	Mouse	http://www.uniprot.org/uniprot/Q920E5	Fdps	Cytoplasm	Key enzyme in isoprenoid biosynthesis which catalyzes the formation of farnesyl diphosphate (FPP), a precursor for several classes of essential metabolites including sterols, dolichols, carotenoids, and ubiquinones. FPP also serves as substrate for protein farnesylation and geranylgeranylation. Catalyzes the sequential condensation of isopentenyl pyrophosphate with the allylic pyrophosphates, dim…
Ras association domain-containing protein 2	2	3.19471	3.36889	3.22064	3.42303	1	1.42045		1.07419	2.83446	0.00440297	Q8BMS9	Mouse	http://www.uniprot.org/uniprot/Q8BMS9	Rassf2	Nucleus	Potential tumor suppressor. Acts as a KRAS-specific effector protein. May promote apoptosis and cell cycle arrest. Stabilizes STK3/MST2 by protecting it from proteasomal degradation (By similarity).
Proteasome subunit beta type-3	5	1.38508	1.559	1.5745	1.51022	1.06506	1.19563	1.24385	1	1.33839	0.00444842	Q9R1P1	Mouse	http://www.uniprot.org/uniprot/Q9R1P1	Psmb3	Cytoplasm	The proteasome is a multicatalytic proteinase complex which is characterized by its ability to cleave peptides with Arg, Phe, Tyr, Leu, and Glu adjacent to the leaving group at neutral or slightly basic pH. The proteasome has an ATP-dependent proteolytic activity.
Glutathione reductase, mitochondrial	9	1.29434	1.49496	1.40335	1.24915	1.09906	1.11036	1.09723	1	1.26358	0.00454982	P47791	Mouse	http://www.uniprot.org/uniprot/P47791	Gsr	Mitochondrion	Maintains high levels of reduced glutathione in the cytosol.
Fermitin family homolog 2	6	1.10217	1	1.05034	1.10897	1.17512	1.30053	1.28026	1.2011	0.859689	0.00456832	Q8CIB5	Mouse	http://www.uniprot.org/uniprot/Q8CIB5	Fermt2	Cytoplasm	Scaffolding protein that enhances integrin activation mediated by TLN1 and/or TLN2, but activates integrins only weakly by itself. Binds to membranes enriched in phosphoinositides. Enhances integrin-mediated cell adhesion onto the extracellular matrix and cell spreading; this requires both its ability to interact with integrins and with phospholipid membranes. Required for the assembly of focal a…
Serine/threonine-protein phosphatase 2A 65 kDa regulatory subunit A alpha isoform	32	1.03439	1	1.04434	1.02187	1.0833	1.09831	1.08825	1.08048	0.942593	0.00457076	Q76MZ3	Mouse	http://www.uniprot.org/uniprot/Q76MZ3	Ppp2r1a	Cytoplasm	The PR65 subunit of protein phosphatase 2A serves as a scaffolding molecule to coordinate the assembly of the catalytic subunit and a variable regulatory B subunit. Required for proper chromosome segregation and for centromeric localization of SGOL1 in mitosis (By similarity).
Glutathione S-transferase omega-1	4	1.45403	2.02838	1.97932	2.18099	1.08592	1.20335	1	1.07269	1.75213	0.00460906	O09131	Mouse	http://www.uniprot.org/uniprot/O09131	Gsto1	Cytoplasm	Exhibits glutathione-dependent thiol transferase and dehydroascorbate reductase activities. Has S-(phenacyl)glutathione reductase activity. Has also glutathione S-transferase activity. Participates in the biotransformation of inorganic arsenic and reduces monomethylarsonic acid (MMA) and dimethylarsonic acid.
Fumarylacetoacetase	7	1.05994	1.02665	1.0851	1	1.17148	1.23523	1.12129	1.23049	0.876681	0.00462893	P35505	Mouse	http://www.uniprot.org/uniprot/P35505	Fah
Protein FAM131B	1	1.86449	1.65054	1.83005	1.74855	1.23693	1.34955	1.06598	1	1.52471	0.00462936	Q3TY60	Mouse	http://www.uniprot.org/uniprot/Q3TY60	Fam131b
Coronin-7	7	1.08568	1.11142	1	1.07528	1.22801	1.34769	1.18768	1.23578	0.854618	0.0046643	Q9D2V7	Mouse	http://www.uniprot.org/uniprot/Q9D2V7	Coro7	Golgi apparatus membrane	F-actin regulator involved in anterograde Golgi to endosome transport: upon ubiquitination via 'Lys-33'-linked ubiquitin chains by the BCR(KLHL20) E3 ubiquitin ligase complex, interacts with EPS15 and localizes to the trans-Golgi network, where it promotes actin polymerization, thereby facilitating post-Golgi trafficking. May play a role in the maintenance of the Golgi apparatus morphology (By si…
Aconitate hydratase, mitochondrial	49	1.05977	1	1.04109	1.03698	1.14506	1.0976	1.08925	1.14125	0.925041	0.00470469	Q99KI0	Mouse	http://www.uniprot.org/uniprot/Q99KI0	Aco2	Mitochondrion	Catalyzes the isomerization of citrate to isocitrate via cis-aconitate.
Complexin-1	10	1.05249	1.00317	1	1.03027	1.32371	1.16006	1.20218	1.30274	0.819036	0.00477247	P63040	Mouse	http://www.uniprot.org/uniprot/P63040	Cplx1	Cytoplasm	Positively regulates a late step in exocytosis of various cytoplasmic vesicles, such as synaptic vesicles and other secretory vesicles (PubMed:23345244). Organizes the SNAREs into a cross-linked zigzag topology that, when interposed between the vesicle and plasma membranes, is incompatible with fusion, thereby preventing SNAREs from releasing neurotransmitters until an action potential arrives at…
Amyloid-like protein 1	4	1.23005	1.13642	1	1.11697	1.46135	1.48416	1.32737	1.43586	0.785365	0.00480067	Q03157	Mouse	http://www.uniprot.org/uniprot/Q03157	Aplp1	Cell membrane	May play a role in postsynaptic function. The C-terminal gamma-secretase processed fragment, ALID1, activates transcription activation through APBB1 (Fe65) binding. Couples to JIP signal transduction through C-terminal binding. May interact with cellular G-protein signaling pathways. Can regulate neurite outgrowth through binding to components of the extracellular matrix such as heparin and colla…
ATP synthase subunit delta, mitochondrial	1	1.01529	1	1.03381	1.0603	1.11664	1.0851	1.08531	1.12617	0.931155	0.0048039	Q9D3D9	Mouse	http://www.uniprot.org/uniprot/Q9D3D9	Atp5d	Mitochondrion	Mitochondrial membrane ATP synthase (F(1)F(0) ATP synthase or Complex V) produces ATP from ADP in the presence of a proton gradient across the membrane which is generated by electron transport complexes of the respiratory chain. F-type ATPases consist of two structural domains, F(1) - containing the extramembraneous catalytic core, and F(0) - containing the membrane proton channel, linked togethe…
Semaphorin-7A	1	1.16302	1.0393	1.11934	1	1.38993	1.90545	1.64264	1.50406	0.670848	0.00485253	Q9QUR8	Mouse	http://www.uniprot.org/uniprot/Q9QUR8	Sema7a	Cell membrane	Plays an important role in integrin-mediated signaling and functions both in regulating cell migration and immune responses. Promotes formation of focal adhesion complexes, activation of the protein kinase PTK2/FAK1 and subsequent phosphorylation of MAPK1 and MAPK3. Promotes production of proinflammatory cytokines by monocytes and macrophages. Plays an important role in modulating inflammation an…
Proline-rich transmembrane protein 1	1	1.48753	1.3115	1.25478	1.44184	1.16386	1.13605	1	1.06563	1.25887	0.00492825	O35449	Mouse	http://www.uniprot.org/uniprot/O35449	Prrt1	Cell membrane
Calcium/calmodulin-dependent protein kinase type IV	10	1.1558	1.12246	1.16587	1.07835	1.00458	1.0287	1	1.01251	1.11782	0.00497808	P08414	Mouse	http://www.uniprot.org/uniprot/P08414	Camk4	Cytoplasm	Calcium/calmodulin-dependent protein kinase that operates in the calcium-triggered CaMKK-CaMK4 signaling cascade and regulates, mainly by phosphorylation, the activity of several transcription activators, such as CREB1, MEF2D, JUN and RORA, which play pivotal roles in immune response, inflammation, and memory consolidation. In the thymus, regulates the CD4(+)/CD8(+) double positive thymocytes sel…
Very long-chain specific acyl-CoA dehydrogenase, mitochondrial	9	1.70476	1.68537	1.5381	1.49158	1.29846	1.07943	1	1.22399	1.39504	0.0049974	P50544	Mouse	http://www.uniprot.org/uniprot/P50544	Acadvl	Mitochondrion inner membrane	Active toward esters of long-chain and very long chain fatty acids such as palmitoyl-CoA, mysritoyl-CoA and stearoyl-CoA. Can accommodate substrate acyl chain lengths as long as 24 carbons, but shows little activity for substrates of less than 12 carbons (By similarity).
Membrane protein MLC1	2	1.20395	1.87277	1.41181	1	2.60832	2.22434	3.02824	3.63923	0.477259	0.00502151	Q8VHK5	Mouse	http://www.uniprot.org/uniprot/Q8VHK5	Mlc1	Membrane	Regulates the response of astrocytes to hypo-osmosis by promoting calcium influx.
Protein kinase C-binding protein NELL2	3	1.6699	1	1.32497	1.24297	2.26911	2.09541	2.8643	2.11937	0.560306	0.0050529	Q61220	Mouse	http://www.uniprot.org/uniprot/Q61220	Nell2	Secreted	Required for neuron survival through the modulation of MAPK pathways (By similarity). Involved in the regulation of hypothalamic GNRH secretion and the control of puberty (By similarity).
Insulin receptor substrate 2	4	4.07589	2.89971	2.90313	5.84832	1.02236	1.06835	1	2.21115	2.96632	0.00505663	P81122	Mouse	http://www.uniprot.org/uniprot/P81122	Irs2	Cytoplasm	May mediate the control of various cellular processes by insulin.
Ubiquitin-like-conjugating enzyme ATG3	3	1.09977	1.02439	1	1.13022	1.19136	1.26363	1.28604	1.26198	0.850361	0.00506494	Q9CPX6	Mouse	http://www.uniprot.org/uniprot/Q9CPX6	Atg3	Cytoplasm	E2 conjugating enzyme required for the cytoplasm to vacuole transport (Cvt), autophagy, and mitochondrial homeostasis. Responsible for the E2-like covalent binding of phosphatidylethanolamine to the C-terminal Gly of ATG8-like proteins (GABARAP, GABARAPL1, GABARAPL2 or MAP1LC3A). The ATG12-ATG5 conjugate plays a role of an E3 and promotes the transfer of ATG8-like proteins from ATG3 to phosphatid…
Prelamin-A/C	22	1.26863	1.42385	1.31884	1.31719	1.15683	1	1.10367	1.15313	1.20729	0.00508241	P48678	Mouse	http://www.uniprot.org/uniprot/P48678	Lmna	Nucleus	Lamins are components of the nuclear lamina, a fibrous layer on the nucleoplasmic side of the inner nuclear membrane, which is thought to provide a framework for the nuclear envelope and may also interact with chromatin. Lamin A and C are present in equal amounts in the lamina of mammals. Plays an important role in nuclear assembly, chromatin organization, nuclear membrane and telomere dynamics. …
RNA-binding protein 45	2	1.31446	1.29388	1.02381	1					#DIV/0!	0.00509556	Q8BHN5	Mouse	http://www.uniprot.org/uniprot/Q8BHN5	Rbm45	Cytoplasm	RNA-binding protein with binding specificity for poly(C). May play an important role in neural development (By similarity).
Tenascin	14	1.18112	1.34565	1.37099	1.26079	1.06457	1.07228	1.13029	1	1.2089	0.00510719	Q80YX1	Mouse	http://www.uniprot.org/uniprot/Q80YX1	Tnc	Secreted	Extracellular matrix protein implicated in guidance of migrating neurons as well as axons during development, synaptic plasticity as well as neuronal regeneration. Promotes neurite outgrowth when provided to neurons in culture. May play a role in supporting the growth of epithelial tumors. Ligand for integrins alpha-8/beta-1, alpha-9/beta-1, alpha-V/beta-3 and alpha-V/beta-6.
Spectrin alpha chain, non-erythrocytic 1	169	1.07818	1.08449	1.0915	1.1215	1.04609	1	1.04684	1.01945	1.06402	0.00510835	P16546	Mouse	http://www.uniprot.org/uniprot/P16546	Sptan1	Cytoplasm	Fodrin, which seems to be involved in secretion, interacts with calmodulin in a calcium-dependent manner and is thus candidate for the calcium-dependent movement of the cytoskeleton at the membrane.
N-terminal Xaa-Pro-Lys N-methyltransferase 1	2	3.49506	2.75806	2.97495	3.75612	1.83474	1	1.07961	1.635	2.33977	0.005126	Q8R2U4	Mouse	http://www.uniprot.org/uniprot/Q8R2U4	Ntmt1	Nucleus	Alpha-N-methyltransferase that methylates the N-terminus of target proteins containing the N-terminal motif [Ala/Pro/Ser]-Pro-Lys when the initiator Met is cleaved. Specifically catalyzes mono-, di- or tri-methylation of exposed alpha-amino group of Ala or Ser residue in the [Ala/Ser]-Pro-Lys motif and mono- or di-methylation of Pro in the Pro-Pro-Lys motif. Some of the substrates may be primed b…
Keratin, type II cuticular Hb4	1	1.32427	1.43268	1.21518	1.38355	1.08388	1.16722	1.10418	1	1.2297	0.00513396	Q99M73	Mouse	http://www.uniprot.org/uniprot/Q99M73	Krt84
60S ribosomal protein L32	3	1.0669	1	1.23914	1.13947	1.67635	2.33043	1.57655	1.75322	0.605941	0.00515806	P62911	Mouse	http://www.uniprot.org/uniprot/P62911	Rpl32
Protein IMPACT	7	1.35042	1.32613	1.31273	1.24964	1.07196	1.16074	1.12422	1	1.20244	0.00516792	O55091	Mouse	http://www.uniprot.org/uniprot/O55091	Impact	Cytoplasm	Translational regulator that ensures constant high levels of translation upon a variety of stress conditions, such as amino acid starvation, UV-C irradiation, proteasome inhibitor treatment and glucose deprivation. Plays a role as a negative regulator of the EIF2AK4/GCN2 kinase activity; impairs GCN1-mediated EIF2AK4/GCN2 activation, and hence EIF2AK4/GCN2-mediated eIF-2-alpha phosphorylation and…
Endophilin-B1	3	1.62944	2.18638	1.92652	1.87923	1.23285	1	1.46668	1.05247	1.60386	0.00519925	Q9JK48	Mouse	http://www.uniprot.org/uniprot/Q9JK48	Sh3glb1	Cytoplasm	May be required for normal outer mitochondrial membrane dynamics. Required for coatomer-mediated retrograde transport in certain cells (PubMed:17086176). May recruit other proteins to membranes with high curvature. May promote membrane fusion (By similarity). Involved in activation of caspase-dependent apoptosis by promoting BAX/BAK1 activation (PubMed:16227588). Isoform 1 acts proapoptotic in fi…
Sulfotransferase 1A1	1	2.0796	1.76057	3.99836	4.37574				1	3.05357	0.00530951	P52840	Mouse	http://www.uniprot.org/uniprot/P52840	Sult1a1	Cytoplasm	Sulfotransferase that utilizes 3'-phospho-5'-adenylyl sulfate (PAPS) as sulfonate donor to catalyze the sulfate conjugation of catecholamines, phenolic drugs and neurotransmitters. Has also estrogen sulfotransferase activity. responsible for the sulfonation and activation of minoxidil. Is Mediates the metabolic activation of carcinogenic N-hydroxyarylamines to DNA binding products and could so pa…
DNA-directed RNA polymerases I, II, and III subunit RPABC1	2	2.90817	2.65397	2.59469	3.14281	1.53801	1	1	1.5978	2.20017	0.00532465	Q80UW8	Mouse	http://www.uniprot.org/uniprot/Q80UW8	Polr2e	Nucleus	DNA-dependent RNA polymerase catalyzes the transcription of DNA into RNA using the four ribonucleoside triphosphates as substrates. Common component of RNA polymerases I, II and III which synthesize ribosomal RNA precursors, mRNA precursors and many functional non-coding RNAs, and small RNAs, such as 5S rRNA and tRNAs, respectively. Pol II is the central component of the basal RNA polymerase II t…
5'-AMP-activated protein kinase subunit gamma-1	3	1.84123	1.87588	2.36631	2.2098	1	1.19139	1.4225	1.47774	1.6288	0.00533013	O54950	Mouse	http://www.uniprot.org/uniprot/O54950	Prkag1		AMP/ATP-binding subunit of AMP-activated protein kinase (AMPK), an energy sensor protein kinase that plays a key role in regulating cellular energy metabolism. In response to reduction of intracellular ATP levels, AMPK activates energy-producing pathways and inhibits energy-consuming processes: inhibits protein, carbohydrate and lipid biosynthesis, as well as cell growth and proliferation. AMPK a…
Carbonic anhydrase 2	12	1	1.11535	1.11109	1.13285	1.38162	1.50507	1.566	1.2596	0.763142	0.00536789	P00920	Mouse	http://www.uniprot.org/uniprot/P00920	Ca2	Cytoplasm	Essential for bone resorption and osteoclast differentiation. Reversible hydration of carbon dioxide. Contributes to intracellular pH regulation in the duodenal upper villous epithelium during proton-coupled peptide absorption. Stimulates the chloride-bicarbonate exchange activity of SLC26A6.
Adenylyl cyclase-associated protein 2	14	1	1.08238	1.04731	1.04028	1.13054	1.13081	1.14386	1.21843	0.90188	0.00541093	Q9CYT6	Mouse	http://www.uniprot.org/uniprot/Q9CYT6	Cap2	Cell membrane	May have a regulatory bifunctional role.
Oxidation resistance protein 1	21	1.00256	1.0105	1.08694	1	1.20375	1.10752	1.22833	1.26818	0.852782	0.00541477	Q4KMM3	Mouse	http://www.uniprot.org/uniprot/Q4KMM3	Oxr1	Mitochondrion	May be involved in protection from oxidative damage.
Polymerase delta-interacting protein 2	2	2.34126	2.01133	2.13176	1.60726	1.44755	1.25924	1.32229	1	1.60896	0.00547563	Q91VA6	Mouse	http://www.uniprot.org/uniprot/Q91VA6	Poldip2	Nucleus
Methylthioribulose-1-phosphate dehydratase	4	1.51683	1.81795	1.48085	1.70059	1.01783	1.32118	1.19731	1	1.43646	0.0055331	Q9WVQ5	Mouse	http://www.uniprot.org/uniprot/Q9WVQ5	Apip	Cytoplasm	Catalyzes the dehydration of methylthioribulose-1-phosphate (MTRu-1-P) into 2,3-diketo-5-methylthiopentyl-1-phosphate (DK-MTP-1-P). Functions in the methionine salvage pathway, which plays a key role in cancer, apoptosis, microbial proliferation and inflammation. May inhibit the CASP1-related inflammatory response (pyroptosis), the CASP9-dependent apoptotic pathway and the cytochrome c-dependent …
NAD(P)H dehydrogenase [quinone] 1	2	3.2694	3.33381	3.78672	6.14321	2.40498	1.18342	1	1.33751	2.78997	0.00553686	Q64669	Mouse	http://www.uniprot.org/uniprot/Q64669	Nqo1	Cytoplasm	The enzyme apparently serves as a quinone reductase in connection with conjugation reactions of hydroquinons involved in detoxification pathways as well as in biosynthetic processes such as the vitamin K-dependent gamma-carboxylation of glutamate residues in prothrombin synthesis.
ADP-ribosyl cyclase/cyclic ADP-ribose hydrolase 1	3					1	1.01975	1.37591	1.16649	#DIV/0!	0.00559114	P56528	Mouse	http://www.uniprot.org/uniprot/P56528	Cd38	Membrane	Synthesizes the second messagers cyclic ADP-ribose and nicotinate-adenine dinucleotide phosphate, the former a second messenger for glucose-induced insulin secretion. Also has cADPr hydrolase activity (By similarity).
Ectonucleotide pyrophosphatase/phosphodiesterase family member 2	1	1.22419	1.09345	1	1.13281	2.7623	2.18187	3.43236	1.89347	0.433344	0.00565281	Q9R1E6	Mouse	http://www.uniprot.org/uniprot/Q9R1E6	Enpp2	Secreted	Hydrolyzes lysophospholipids to produce lysophosphatidic acid (LPA) in extracellular fluids. Major substrate is lysophosphatidylcholine. Also can act on sphingosylphosphphorylcholine producing sphingosine-1-phosphate, a modulator of cell motility. Can hydrolyze, in vitro, bis-pNPP, to some extent pNP-TMP, and barely ATP. Involved in several motility-related processes such as angiogenesis and neur…
Kinesin-like protein KIF1B	2	1.62644	1.30902	1.54319	1.81158	1.0189	1	1.15688	1.12772	1.46166	0.0057086	Q60575	Mouse	http://www.uniprot.org/uniprot/Q60575	Kif1b	Cytoplasmic vesicle	Motor for anterograde transport of mitochondria. Has a microtubule plus end-directed motility.
S-methyl-5'-thioadenosine phosphorylase	1	1.87748	2.19758	2.31336	2.97826	1.00018	1.66425	1.21715	1	1.91878	0.00571956	Q9CQ65	Mouse	http://www.uniprot.org/uniprot/Q9CQ65	Mtap	Cytoplasm	Catalyzes the reversible phosphorylation of S-methyl-5'-thioadenosine (MTA) to adenine and 5-methylthioribose-1-phosphate. Involved in the breakdown of MTA, a major by-product of polyamine biosynthesis. Responsible for the first step in the methionine salvage pathway after MTA has been generated from S-adenosylmethionine. Has broad substrate specificity with 6-aminopurine nucleosides as preferred…
Kinesin-like protein KIF21A	14	1.02483	1.18056	1	1.04187	1.2653	1.41156	1.27288	1.24331	0.817872	0.00578529	Q9QXL2	Mouse	http://www.uniprot.org/uniprot/Q9QXL2	Kif21a	Cytoplasm	Microtubule-binding motor protein probably involved in neuronal axonal transport. In vitro, has a plus-end directed motor activity.
Coactosin-like protein	4	1.2901	1.6512	1.69674	1.74118	1	1.13369	1.02296	1.09895	1.49902	0.00583804	Q9CQI6	Mouse	http://www.uniprot.org/uniprot/Q9CQI6	Cotl1	Cytoplasm	Binds to F-actin in a calcium-independent manner. Has no direct effect on actin depolymerization. Acts as a chaperone for ALOX5 (5LO), influencing both its stability and activity in leukotrienes synthesis (By similarity).
Phosphomannomutase 1	8	1.41775	1.65942	1.59911	2.01577	1.18858	1.10708	1.12782	1	1.51285	0.00583939	O35621	Mouse	http://www.uniprot.org/uniprot/O35621	Pmm1	Cytoplasm	Involved in the synthesis of the GDP-mannose and dolichol-phosphate-mannose required for a number of critical mannosyl transfer reactions. In addition, may be responsible for the degradation of glucose-1,6-bisphosphate in ischemic brain.
Sodium/potassium-transporting ATPase subunit beta-2	10	1	1.00694	1.02616	1.02456	1.16152	1.17109	1.0775	1.13738	0.892286	0.00585066	P14231	Mouse	http://www.uniprot.org/uniprot/P14231	Atp1b2	Cell membrane	This is the non-catalytic component of the active enzyme, which catalyzes the hydrolysis of ATP coupled with the exchange of Na(+) and K(+) ions across the plasma membrane. The exact function of the beta-2 subunit is not known.
Stress-induced-phosphoprotein 1	31	1	1.04829	1.06809	1.04666	1.11055	1.18872	1.17714	1.11373	0.906953	0.00589869	Q60864	Mouse	http://www.uniprot.org/uniprot/Q60864	Stip1	Cytoplasm	Mediates the association of the molecular chaperones HSC70 and HSP90 (HSPCA and HSPCB).
Nuclear receptor corepressor 2	1	2.37847	2.29475	1.43056	2.23484	1	1.27597		1.00072	1.90862	0.00589946	Q9WU42	Mouse	http://www.uniprot.org/uniprot/Q9WU42	Ncor2	Nucleus	Transcriptional corepressor. Mediates the transcriptional repression activity of some nuclear receptors by promoting chromatin condensation, thus preventing access of the basal transcription. Isoform 1 and isoform 5 have different affinities for different nuclear receptors. Involved in the regulation BCL6-dependent of the germinal center (GC) reactions, mainly through the control of the GC B-cell…
39S ribosomal protein L24, mitochondrial	4	1.80812	1.58948	2.49756	1.94446	1.07161	1	1.0839	1.45062	1.702	0.00593904	Q9CQ06	Mouse	http://www.uniprot.org/uniprot/Q9CQ06	Mrpl24	Mitochondrion
G-protein coupled receptor family C group 5 member B	3	1.13156	1	1.78594	1.17654	2.83564	2.51407	2.68656	2.94331	0.463956	0.00599914	Q923Z0	Mouse	http://www.uniprot.org/uniprot/Q923Z0	Gprc5b	Cell membrane	Unknown. This retinoic acid-inducible G-protein coupled receptor provide evidence for a possible interaction between retinoid and G-protein signaling pathways (By similarity).
Saccharopine dehydrogenase-like oxidoreductase	3	1	1.22143	1.03938	1.30421	1.63832	1.75419	1.61065	1.54649	0.696987	0.0060158	Q8R127	Mouse	http://www.uniprot.org/uniprot/Q8R127	Sccpdh
Golgi reassembly-stacking protein 2	2	1.28114	1.20792	1.26574	1.14036	1	1.01915	1.08389	1.10908	1.16216	0.00602209	Q99JX3	Mouse	http://www.uniprot.org/uniprot/Q99JX3	Gorasp2	Golgi apparatus membrane	Plays a role in assembly and membrane stacking of the Golgi cisternae, and in the process by which Golgi stacks reform after mitotic breakdown. May regulate the intracellular transport and presentation of a defined set of transmembrane proteins, such as transmembrane TGFA.
Aldehyde dehydrogenase family 1 member A3	1	1.1753	1.14512	1.17136	1.29044	1.09796	1	1.03299	1.01183	1.15435	0.00605324	Q9JHW9	Mouse	http://www.uniprot.org/uniprot/Q9JHW9	Aldh1a3	Cytoplasm	Recognizes as substrates free retinal and cellular retinol-binding protein-bound retinal. Seems to be the key enzyme in the formation of an RA gradient along the dorso-ventral axis during the early eye development and also in the development of the olfactory system.
Protein phosphatase 1 regulatory subunit 12B	5	1.82768	2.7249	1.94378	1.9422	1	1.09278	1.56703	1.20613	1.73421	0.00605453	Q8BG95	Mouse	http://www.uniprot.org/uniprot/Q8BG95	Ppp1r12b	Cytoplasm	Regulates myosin phosphatase activity. Augments Ca(2+) sensitivity of the contractile apparatus (By similarity).
Glycolipid transfer protein	4	1.17624	1.01997	1.14636	1	1.27301	1.66937	1.43544	1.53846	0.734002	0.00607185	Q9JL62	Mouse	http://www.uniprot.org/uniprot/Q9JL62	Gltp	Cytoplasm	Accelerates the intermembrane transfer of various glycolipids. Catalyzes the transfer of various glycosphingolipids between membranes but does not catalyze the transfer of phospholipids. May be involved in the intracellular translocation of glucosylceramides (By similarity).
Signal transducer and activator of transcription 1	10	2.42281	5.00122	5.48221	3.02251	1.21672	1	1	1.17032	3.63087	0.00609249	P42225	Mouse	http://www.uniprot.org/uniprot/P42225	Stat1	Cytoplasm	Signal transducer and transcription activator that mediates cellular responses to interferons (IFNs), cytokine KITLG/SCF and other cytokines and other growth factors. Following type I IFN (IFN-alpha and IFN-beta) binding to cell surface receptors, signaling via protein kinases leads to activation of Jak kinases (TYK2 and JAK1) and to tyrosine phosphorylation of STAT1 and STAT2. The phosphorylated…
Receptor of activated protein C kinase 1	13	1.11029	1.2065	1.15131	1.14925	1	1.0657	1.07689	1.00367	1.11362	0.00616357	P68040	Mouse	http://www.uniprot.org/uniprot/P68040	Rack1	Cell membrane	Involved in the recruitment, assembly and/or regulation of a variety of signaling molecules. Interacts with a wide variety of proteins and plays a role in many cellular processes. Component of the 40S ribosomal subunit involved in translational repression. Binds to and stabilizes activated protein kinase C (PKC), increasing PKC-mediated phosphorylation. May recruit activated PKC to the ribosome, …
Protein NLRC5	1	1.12497	1.12364	1.11563	1.20948	1.02681	1	1.06333	1.04295	1.10661	0.00617842	C3VPR6	Mouse	http://www.uniprot.org/uniprot/C3VPR6	Nlrc5	Cytoplasm	Probable regulator of the NF-kappa-B and type I interferon signaling pathways. May also regulate the type II interferon signaling pathway. Plays a role in homeostatic control of innate immunity and in antiviral defense mechanisms.
Heterogeneous nuclear ribonucleoprotein A1	15	1.12626	1.16866	1.09052	1.08926	1.03423	1.01874	1	1.01556	1.09983	0.00620298	P49312	Mouse	http://www.uniprot.org/uniprot/P49312	Hnrnpa1	Nucleus	Involved in the packaging of pre-mRNA into hnRNP particles, transport of poly(A) mRNA from the nucleus to the cytoplasm and may modulate splice site selection.
BTB/POZ domain-containing adapter for CUL3-mediated RhoA degradation protein 2	5	1.26496	1.40681	1.5645	1					#DIV/0!	0.00621173	O70479	Mouse	http://www.uniprot.org/uniprot/O70479	Tnfaip1	Cytoplasm	Substrate-specific adapter of a BCR (BTB-CUL3-RBX1) E3 ubiquitin-protein ligase complex involved in regulation of cytoskeleton structure. The BCR(TNFAIP1) E3 ubiquitin ligase complex mediates the ubiquitination of RHOA, leading to its degradation by the proteasome, thereby regulating the actin cytoskeleton and cell migration. Its interaction with RHOB may regulate apoptosis. May enhance the PCNA-…
Spermatogenesis-defective protein 39 homolog	1	2.15584	3.5552	2.2263	2.4148	1.56215	1	1.29823	1.5534	1.91219	0.00632364	Q8BGQ1	Mouse	http://www.uniprot.org/uniprot/Q8BGQ1	Vipas39	Cytoplasm	Proposed to be involved in endosomal maturation implicating in part VPS33B. In epithelial cells, the VPS33B:VIPAS39 complex may play a role in the apical RAB11A-dependent recycling pathway and in the maintenance of the apical-basolateral polarity (PubMed:20190753). May play a role in lysosomal trafficking, probably via association with the core HOPS complex in a discrete population of endosomes; …
Double-stranded RNA-binding protein Staufen homolog 1	6	2.43937	4.36221	2.51556	1.99107	1	1.45449	1.00538	1	2.53555	0.00637958	Q9Z108	Mouse	http://www.uniprot.org/uniprot/Q9Z108	Stau1	Cytoplasm	Binds double-stranded RNA (regardless of the sequence) and tubulin. May play a role in specific positioning of mRNAs at given sites in the cell by cross-linking cytoskeletal and RNA components, and in stimulating their translation at the site.
Filamin-C	3	5.85297	2.63855	2.86059	3.0807	1.58753	1	1.68277	1.08119	2.69697	0.00643564	Q8VHX6	Mouse	http://www.uniprot.org/uniprot/Q8VHX6	Flnc	Cytoplasm	Muscle-specific filamin, which plays a central role in muscle cells, probably by functioning as a large actin-cross-linking protein. May be involved in reorganizing the actin cytoskeleton in response to signaling events, and may also display structural functions at the Z lines in muscle cells. Critical for normal myogenesis and for maintaining the structural integrity of the muscle fibers.
Niemann-Pick C1 protein	2		1	1.04591		1.6089	2.07892	1.65596	1.24026	0.621476	0.006446	O35604	Mouse	http://www.uniprot.org/uniprot/O35604	Npc1	Late endosome membrane	Intracellular cholesterol transporter which acts in concert with NPC2 and plays an important role in the egress of cholesterol from the endosomal/lysosomal compartment. Both NPC1 and NPC2 function as the cellular 'tag team duo' (TTD) to catalyze the mobilization of cholesterol within the multivesicular environment of the late endosome (LE) to effect egress through the limiting bilayer of the LE. …
Heat shock protein HSP 90-beta	20	1.04057	1	1.03291	1.00025	1.4425	1.78166	1.72948	1.36366	0.644852	0.00645852	P11499	Mouse	http://www.uniprot.org/uniprot/P11499	Hsp90ab1	Cytoplasm	Molecular chaperone that promotes the maturation, structural maintenance and proper regulation of specific target proteins involved for instance in cell cycle control and signal transduction. Undergoes a functional cycle that is linked to its ATPase activity. This cycle probably induces conformational changes in the client proteins, thereby causing their activation. Interacts dynamically with var…
Myelin-oligodendrocyte glycoprotein	15	1.16621	1	1.11732	1.0445	1.23781	1.31859	1.26229	1.43471	0.823853	0.00646775	Q61885	Mouse	http://www.uniprot.org/uniprot/Q61885	Mog	Membrane	Minor component of the myelin sheath. May be involved in completion and/or maintenance of the myelin sheath and in cell-cell communication. Mediates homophilic cell-cell adhesion.
60S ribosomal protein L18a	6	1	1.08638	1.13396	1.11387	1.18094	1.27869	1.33814	1.26201	0.8566	0.00655152	P62717	Mouse	http://www.uniprot.org/uniprot/P62717	Rpl18a
Heat shock 70 kDa protein 4L	26	1	1.06153	1.03984	1.01644	1.17353	1.10429	1.09111	1.16191	0.908839	0.00655915	P48722	Mouse	http://www.uniprot.org/uniprot/P48722	Hspa4l	Cytoplasm	Possesses chaperone activity in vitro where it inhibits aggregation of citrate synthase.
Protein transport protein Sec24A	3	2.14466	3.43012	3.19939	1.85417	1.54215	1	1.16724	1.04331	2.23628	0.0066103	Q3U2P1	Mouse	http://www.uniprot.org/uniprot/Q3U2P1	Sec24a	Cytoplasm	Component of the COPII coat, that covers ER-derived vesicles involved in transport from the endoplasmic reticulum to the Golgi apparatus. COPII acts in the cytoplasm to promote the transport of secretory, plasma membrane, and vacuolar proteins from the endoplasmic reticulum to the Golgi complex (By similarity).
Septin-11	16	1.14569	1.14338	1.14603	1.22702	1.05935	1	1.08807	1.06455	1.10687	0.00662254	Q8C1B7	Mouse	http://www.uniprot.org/uniprot/Q8C1B7	2018-09-11	Cytoplasm	Filament-forming cytoskeletal GTPase. May play a role in cytokinesis (Potential). May play a role in the cytoarchitecture of neurons, including dendritic arborization and dendritic spines, and in GABAergic synaptic connectivity (By similarity).
Sorting nexin-17	2	1.8945	2.57733	3.23525	2.28154	1.05825	1.40217	1	1.66736	1.94794	0.0066355	Q8BVL3	Mouse	http://www.uniprot.org/uniprot/Q8BVL3	Snx17	Cytoplasm	Critical regulator of endosomal recycling of numerous receptors, channels, and other transmembrane proteins. Binds to NPxY sequences in the cytoplasmic tails of target cargos. Plays a role in the sorting of endocytosed LRP1 and APP, and prevents their degradation. Required for maintenance of normal cell surface levels of APP and LRP1. Recycles internalized integrins ITGB1, ITGB5 and their associa…
Basic leucine zipper and W2 domain-containing protein 1	2	1.95281	1.72399	1.66292	1.75634	1.24331	1.41465	1.17637	1	1.46785	0.00667891	Q9CQC6	Mouse	http://www.uniprot.org/uniprot/Q9CQC6	Bzw1		Enhances histone H4 gene transcription but does not seem to bind DNA directly.
Putative hydrolase RBBP9	2	1.0289	1.08414	1.03898	1	1.29371	1.7328	1.70735	1.58994	0.656571	0.00668811	O88851	Mouse	http://www.uniprot.org/uniprot/O88851	Rbbp9	Cytoplasm	May play a role in the transformation process due to its capacity to confer resistance to the growth-inhibitory effects of TGF-beta1 through interaction with retinoblastoma and the subsequent displacement of E2F-1.
Cytosolic 5'-nucleotidase 1A	1	4.14313	4.66147	4.89752	5.14875	1	1.87813	1.40433		3.30141	0.00669146	A3KFX0	Mouse	http://www.uniprot.org/uniprot/A3KFX0	Nt5c1a	Cytoplasm	Dephosphorylates the 5' and 2'(3')-phosphates of deoxyribonucleotides and has a broad substrate specificity. Helps to regulate adenosine levels in heart during ischemia and hypoxia (By similarity).
NCK-interacting protein with SH3 domain	5	1	1.18002	1.09389	1.1751	1.44275	1.2478	1.54492	1.50731	0.774714	0.00673165	Q9ESJ4	Mouse	http://www.uniprot.org/uniprot/Q9ESJ4	Nckipsd	Nucleus	Has an important role in stress fiber formation induced by active diaphanous protein homolog 1 (DRF1) (By similarity). Induces microspike formation, in vivo. In vitro, stimulates N-WASP-induced ARP2/3 complex activation in the absence of CDC42. May play an important role in the maintenance of sarcomere and/or in the assembly of myofibrils into sarcomeres. Implicated in regulation of actin polymer…
Glycogenin-1	2	1.00206	1	1.01173	1.08056	1.25661	1.35855	1.60386	1.56198	0.708242	0.00675133	Q9R062	Mouse	http://www.uniprot.org/uniprot/Q9R062	Gyg1		Self-glucosylates, via an inter-subunit mechanism, to form an oligosaccharide primer that serves as substrate for glycogen synthase.
Glycine N-methyltransferase	1					1.28415	1	1.03591	1.41999	#DIV/0!	0.00683365	Q9QXF8	Mouse	http://www.uniprot.org/uniprot/Q9QXF8	Gnmt	Cytoplasm	Catalyzes the methylation of glycine by using S-adenosylmethionine (AdoMet) to form N-methylglycine (sarcosine) with the concomitant production of S-adenosylhomocysteine (AdoHcy). Possible crucial role in the regulation of tissue concentration of AdoMet and of metabolism of methionine (By similarity).
Hypoxia up-regulated protein 1	11	1.15611	1.20781	1.09341	1	1.33693	1.32226	1.42661	1.43464	0.807424	0.00689672	Q9JKR6	Mouse	http://www.uniprot.org/uniprot/Q9JKR6	Hyou1	Endoplasmic reticulum lumen	Has a pivotal role in cytoprotective cellular mechanisms triggered by oxygen deprivation. May play a role as a molecular chaperone and participate in protein folding (By similarity).
Eukaryotic initiation factor 4A-I	10	1.56004	1.47537	1.43196	1.4708	1	1.0669	1.0997	1.27444	1.33711	0.00690825	P60843	Mouse	http://www.uniprot.org/uniprot/P60843	Eif4a1		ATP-dependent RNA helicase which is a subunit of the eIF4F complex involved in cap recognition and is required for mRNA binding to ribosome. In the current model of translation initiation, eIF4A unwinds RNA secondary structures in the 5'-UTR of mRNAs which is necessary to allow efficient binding of the small ribosomal subunit, and subsequent scanning for the initiator codon.
Receptor-type tyrosine-protein phosphatase alpha	4	1.41989	1	1.24533	1.45733	2.19494	2.13526	1.75101	1.87043	0.644213	0.00693973	P18052	Mouse	http://www.uniprot.org/uniprot/P18052	Ptpra	Membrane
Stromal membrane-associated protein 2	4	1.01826	1	1.14134	1.07645	1.1816	1.45338	1.3143	1.37732	0.795263	0.00695457	Q7TN29	Mouse	http://www.uniprot.org/uniprot/Q7TN29	Smap2	Cytoplasm	GTPase activating protein that acts on ARF1. Can also activate ARF6 (in vitro). May play a role in clathrin-dependent retrograde transport from early endosomes to the trans-Golgi network.
Trans-1,2-dihydrobenzene-1,2-diol dehydrogenase	1	1.26351	1.29423	1.24505	1.37981	1.11287	1	1.16071	1.00554	1.21114	0.00695825	Q9DBB8	Mouse	http://www.uniprot.org/uniprot/Q9DBB8	Dhdh
2,4-dienoyl-CoA reductase, mitochondrial	3	1.23975	1.33483	1.27086	1.14676	1.08275	1.09603	1	1.05663	1.17868	0.00703738	Q9CQ62	Mouse	http://www.uniprot.org/uniprot/Q9CQ62	Decr1	Mitochondrion	Auxiliary enzyme of beta-oxidation. It participates in the metabolism of unsaturated fatty enoyl-CoA esters having double bonds in both even- and odd-numbered positions. Catalyzes the NADP-dependent reduction of 2,4-dienoyl-CoA to yield trans-3-enoyl-CoA (By similarity).
T-complex protein 1 subunit zeta	18	1	1.04575	1.02489	1.01269	1.07052	1.16728	1.12059	1.12292	0.911191	0.00709247	P80317	Mouse	http://www.uniprot.org/uniprot/P80317	Cct6a	Cytoplasm	Molecular chaperone; assists the folding of proteins upon ATP hydrolysis. Known to play a role, in vitro, in the folding of actin and tubulin.
Protein limb expression 1 homolog	2	1.53329	1	1.32034	1.12694					#DIV/0!	0.00718239	Q6P566	Mouse	http://www.uniprot.org/uniprot/Q6P566	Lix1
Cleavage stimulation factor subunit 2	1	1.44555	1.28884	1	1.23775	2.3458	2.47791	1.81125	1.66225	0.599256	0.00719592	Q8BIQ5	Mouse	http://www.uniprot.org/uniprot/Q8BIQ5	Cstf2	Nucleus	One of the multiple factors required for polyadenylation and 3'-end cleavage of mammalian pre-mRNAs. This subunit is directly involved in the binding to pre-mRNAs (By similarity).
Sorting nexin-18	2	1.79287	2.06448	2.1483	1.43707	1.12228	1.11012	1	1.08357	1.72446	0.00720376	Q91ZR2	Mouse	http://www.uniprot.org/uniprot/Q91ZR2	Snx18	Endomembrane system	Involved in endocytosis and intracellular vesicle trafficking, both during interphase and at the end of mitosis. Required for efficient progress through mitosis and cytokinesis. Required for normal formation of the cleavage furrow at the end of mitosis (By similarity). Plays a role in endocytosis via clathrin-coated pits, but also clathrin-independent, actin-dependent fluid-phase endocytosis. Pla…
Replication protein A 70 kDa DNA-binding subunit	2	1.54517	1.67291	1.99026	2.19436	1.41898	1	1.22062	1.16161	1.54184	0.0072366	Q8VEE4	Mouse	http://www.uniprot.org/uniprot/Q8VEE4	Rpa1	Nucleus	As part of the heterotrimeric replication protein A complex (RPA/RP-A), binds and stabilizes single-stranded DNA intermediates, that form during DNA replication or upon DNA stress. It prevents their reannealing and in parallel, recruits and activates different proteins and complexes involved in DNA metabolism. Thereby, it plays an essential role both in DNA replication and the cellular response t…
Proteasome subunit alpha type-6	11	1.24647	1.22092	1.27593	1.22791	1	1.06038	1.01834	1.14059	1.17821	0.00740796	Q9QUM9	Mouse	http://www.uniprot.org/uniprot/Q9QUM9	Psma6	Cytoplasm	The proteasome is a multicatalytic proteinase complex which is characterized by its ability to cleave peptides with Arg, Phe, Tyr, Leu, and Glu adjacent to the leaving group at neutral or slightly basic pH. The proteasome has an ATP-dependent proteolytic activity.
CUE domain-containing protein 2	1			1.31272	1	2.46118	2.21584	2.05332	1.66127	0.551198	0.0075042	Q9CXX9	Mouse	http://www.uniprot.org/uniprot/Q9CXX9	Cuedc2	Cytoplasm	Controls PGR and ESR1 protein levels through their targeting for ubiquitination and subsequent proteasomal degradation.
Phosphoenolpyruvate carboxykinase [GTP], mitochondrial	8	1.7072	2.44521	2.78472	2.07983	1.45589	1	1.3481	1.3865	1.73721	0.00756596	Q8BH04	Mouse	http://www.uniprot.org/uniprot/Q8BH04	Pck2	Mitochondrion	Catalyzes the conversion of oxaloacetate (OAA) to phosphoenolpyruvate (PEP), the rate-limiting step in the metabolic pathway that produces glucose from lactate and other precursors derived from the citric acid cycle.
G1/S-specific cyclin-D2	5	1	1.32063	1.37755	1.0034					#DIV/0!	0.00759039	P30280	Mouse	http://www.uniprot.org/uniprot/P30280	Ccnd2	Nucleus	Regulatory component of the cyclin D2-CDK4 (DC) complex that phosphorylates and inhibits members of the retinoblastoma (RB) protein family including RB1 and regulates the cell-cycle during G(1)/S transition. Phosphorylation of RB1 allows dissociation of the transcription factor E2F from the RB/E2F complex and the subsequent transcription of E2F target genes which are responsible for the progressi…
Ras-related C3 botulinum toxin substrate 3	1	1.13794	1.21196	1.15233	1.09531	1.00437	1	1.01571	1.08688	1.11945	0.00761028	P60764	Mouse	http://www.uniprot.org/uniprot/P60764	Rac3	Cytoplasm	Plasma membrane-associated small GTPase which cycles between an active GTP-bound and inactive GDP-bound state. In active state binds to a variety of effector proteins to regulate cellular responses, such as cell spreading and the formation of actin-based protusions including lamellipodia and membrane ruffles. Promotes cell adhesion and spreading on fibrinogen in a CIB1 and alpha-IIb/beta3 integri…
Cytohesin-2	4	2.56802	2.69929	1.66187	1.87273	1.24993	1	1.07586	1.4524	1.8421	0.00764352	P63034	Mouse	http://www.uniprot.org/uniprot/P63034	Cyth2	Cell membrane	Acts as a guanine-nucleotide exchange factor (GEF). Promotes guanine-nucleotide exchange on ARF1, ARF3 and ARF6. Promotes the activation of ARF factors through replacement of GDP with GTP. The cell membrane form, in association with ARL4 proteins, recruits ARF6 to the plasma membrane. Involved in neurite growth (PubMed:25326380).
Glutamyl-tRNA(Gln) amidotransferase subunit B, mitochondrial	1	1		1.1857		1.38329	2.74527	1.69017	2.22154	0.543688	0.0077074	Q99JT1	Mouse	http://www.uniprot.org/uniprot/Q99JT1	Gatb	Mitochondrion	Allows the formation of correctly charged Gln-tRNA(Gln) through the transamidation of misacylated Glu-tRNA(Gln) in the mitochondria. The reaction takes place in the presence of glutamine and ATP through an activated gamma-phospho-Glu-tRNA(Gln).
Syntaxin-1B	25	1.07998	1.11805	1.05452	1.11895	1.04549	1.01109	1.00794	1	1.07553	0.00775885	P61264	Mouse	http://www.uniprot.org/uniprot/P61264	Stx1b	Membrane	Potentially involved in docking of synaptic vesicles at presynaptic active zones (By similarity). May mediate Ca(2+)-regulation of exocytosis acrosomal reaction in sperm.
Asparagine synthetase [glutamine-hydrolyzing]	5	1.57174	1.60954	1.95492	1.36573	1	1.07514	1.08919	1.13238	1.51323	0.00784586	Q61024	Mouse	http://www.uniprot.org/uniprot/Q61024	Asns
Hepatocyte cell adhesion molecule	6	1.11956	1.10488	1	1.13806	1.47677	1.31727	1.23966	1.27413	0.821899	0.00785045	Q640R3	Mouse	http://www.uniprot.org/uniprot/Q640R3	Hepacam	Cytoplasm	Involved in regulating cell motility and cell-matrix interactions. May inhibit cell growth through suppression of cell proliferation (By similarity).
Brain acid soluble protein 1	16	1.1116	1.15683	1.23769	1.23512	1.099	1.01636	1.02946	1	1.1439	0.00785348	Q91XV3	Mouse	http://www.uniprot.org/uniprot/Q91XV3	Basp1	Cell membrane
Cytoplasmic dynein 1 heavy chain 1	141	1.02035	1.00668	1.01677	1	1.0463	1.06387	1.07328	1.10238	0.943528	0.00786675	Q9JHU4	Mouse	http://www.uniprot.org/uniprot/Q9JHU4	Dync1h1	Cytoplasm	Cytoplasmic dynein 1 acts as a motor for the intracellular retrograde motility of vesicles and organelles along microtubules. Dynein has ATPase activity; the force-producing power stroke is thought to occur on release of ADP.
Alcohol dehydrogenase [NADP(+)]	10	1.21836	1.25953	1.22184	1.35683	1.05705	1	1.03872	1.17136	1.185	0.00793993	Q9JII6	Mouse	http://www.uniprot.org/uniprot/Q9JII6	Akr1a1		Catalyzes the NADPH-dependent reduction of a variety of aromatic and aliphatic aldehydes to their corresponding alcohols. Catalyzes the reduction of mevaldate to mevalonic acid and of glyceraldehyde to glycerol. Has broad substrate specificity. Plays a role in the activation of procarcinogens, such as polycyclic aromatic hydrocarbon trans-dihydrodiols, and in the metabolism of various xenobiotics…
Mitochondrial intermediate peptidase	3	1.53438	1.36679	1.90808	1.77005	1.25279	1	1.1173	1.13963	1.45891	0.00796044	A6H611	Mouse	http://www.uniprot.org/uniprot/A6H611	Mipep	Mitochondrion matrix	Cleaves proteins, imported into the mitochondrion, to their mature size.
Serine/arginine-rich splicing factor 5	2	1.74391	1.96628	1.82247	1.92393	1.35427	1	1.35648	1.3145	1.48382	0.00802385	O35326	Mouse	http://www.uniprot.org/uniprot/O35326	Srsf5	Nucleus	May be required for progression through G1 and entry into S phase of cell growth. May play a regulatory role in pre-mRNA splicing. Autoregulates its own expression. Plays a role in constitutive splicing and can modulate the selection of alternative splice sites (By similarity).
Chloride intracellular channel protein 4	5	1.16392	1	1.26715	1.06929	1.34624	1.4443	1.45027	1.56614	0.774993	0.00806501	Q9QYB1	Mouse	http://www.uniprot.org/uniprot/Q9QYB1	Clic4	Cytoplasm	Can insert into membranes and form poorly selective ion channels that may also transport chloride ions. Channel activity depends on the pH. Membrane insertion seems to be redox-regulated and may occur only under oxydizing conditions. Promotes cell-surface expression of HRH3 (By similarity). May play a role in angiogenesis.
Galectin-3-binding protein	3	1	1.03516	1.46429	1.14204					#DIV/0!	0.00807577	Q07797	Mouse	http://www.uniprot.org/uniprot/Q07797	Lgals3bp	Secreted	Promotes intergrin-mediated cell adhesion. May stimulate host defense against viruses and tumor cells (By similarity).
Autophagy-related protein 101	1	1.13571	2.10575	2.65893	2.56353			1		2.11598	0.00813079	Q9D8Z6	Mouse	http://www.uniprot.org/uniprot/Q9D8Z6	Atg101	Cytoplasm	Autophagy factor required for autophagosome formation. Stabilizes ATG13, protecting it from proteasomal degradation.
AP-3 complex subunit sigma-2	1	1.99603	3.02875	2.46623	1.90128	1.09928	1	1.00082	1.74005	1.9405	0.0081312	Q8BSZ2	Mouse	http://www.uniprot.org/uniprot/Q8BSZ2	Ap3s2	Golgi apparatus	Part of the AP-3 complex, an adaptor-related complex which is not clathrin-associated. The complex is associated with the Golgi region as well as more peripheral structures. It facilitates the budding of vesicles from the Golgi membrane and may be directly involved in trafficking to lysosomes. In concert with the BLOC-1 complex, AP-3 is required to target cargos into vesicles assembled at cell bo…
Medium-chain specific acyl-CoA dehydrogenase, mitochondrial	5	1.26004	1.31472	1.31254	1.13333	1.01941	1	1.03309	1.01978	1.23288	0.00813531	P45952	Mouse	http://www.uniprot.org/uniprot/P45952	Acadm	Mitochondrion matrix	Acyl-CoA dehydrogenase specific for acyl chain lengths of 4 to 16 that catalyzes the initial step of fatty acid beta-oxidation. Utilizes the electron transfer flavoprotein (ETF) as an electron acceptor to transfer electrons to the main mitochondrial respiratory chain via ETF-ubiquinone oxidoreductase (ETF dehydrogenase).
Malignant T-cell-amplified sequence 1	3	1.42961	1.36073	1.26872	1.33502	1.17857	1.16768	1.12847	1	1.20546	0.00823139	Q9DB27	Mouse	http://www.uniprot.org/uniprot/Q9DB27	Mcts1	Cytoplasm	Anti-oncogene that plays a role in cell cycle regulation; decreases cell doubling time and anchorage-dependent growth; shortens the duration of G1 transit time and G1/S transition. When constituvely expressed, increases CDK4 and CDK6 kinases activity and CCND1/cyclin D1 protein level, as well as G1 cyclin/CDK complex formation. Involved in translation initiation; promotes recruitment of aminoacet…
Microtubule-associated serine/threonine-protein kinase 3	2	1	1.06601	1.18197	1.22984	1.47408	1.36906	1.34958	1.48148	0.789157	0.00833248	Q3U214	Mouse	http://www.uniprot.org/uniprot/Q3U214	Mast3
Reticulocalbin-2	1	1	1.25657	1.28589	1.32061	1.658	1.67573	1.80589	1.51981	0.730253	0.00853025	Q8BP92	Mouse	http://www.uniprot.org/uniprot/Q8BP92	Rcn2	Endoplasmic reticulum lumen	Not known. Binds calcium (By similarity).
Pre-B-cell leukemia transcription factor 1	4	1.94513	1.70396	1.51452	1.99411	1.20398	1	1.45491	1.02115	1.52942	0.00860036	P41778	Mouse	http://www.uniprot.org/uniprot/P41778	Pbx1	Nucleus	Plays a role in the cAMP-dependent regulation of CYP17 gene expression via its cAMP-regulatory sequence (CRS1) 5'-ATCAATCAA-3'. Acts as a transcriptional activator of PF4 in complex with MEIS1. May have a role in steroidogenesis and, subsequently, sexual development and differentiation. Isoform PBX1b as part of a PDX1:PBX1b:MEIS2b complex in pancreatic acinar cells is involved in the transcriptio…
Sideroflexin-5	8	1.35107	1	1.06954	1.0961	1.72027	1.35921	1.64485	1.51251	0.724197	0.00863304	Q925N0	Mouse	http://www.uniprot.org/uniprot/Q925N0	Sfxn5	Mitochondrion membrane	Transports citrate. Potential iron transporter (By similarity).
Beta-actin-like protein 2	4	1.17787	1.00111	1.21197	1	1.51116	1.28661	1.44321	1.4013	0.778223	0.0086521	Q8BFZ3	Mouse	http://www.uniprot.org/uniprot/Q8BFZ3	Actbl2	Cytoplasm	Actins are highly conserved proteins that are involved in various types of cell motility and are ubiquitously expressed in all eukaryotic cells.
Serine/threonine-protein phosphatase 2A 55 kDa regulatory subunit B gamma isoform	1	1.13393	1	1.0206	1.17453	1.51622	1.27398	1.29014	1.56356	0.767034	0.00867417	Q8BG02	Mouse	http://www.uniprot.org/uniprot/Q8BG02	Ppp2r2c		The B regulatory subunit might modulate substrate selectivity and catalytic activity, and also might direct the localization of the catalytic enzyme to a particular subcellular compartment.
Major prion protein	6	1.34466	1.2041	1.18578	1.21222	1.11255	1.05897	1.10364	1	1.15709	0.00874608	P04925	Mouse	http://www.uniprot.org/uniprot/P04925	Prnp	Cell membrane	Its primary physiological function is unclear. May play a role in neuronal development and synaptic plasticity. May be required for neuronal myelin sheath maintenance. May play a role in iron uptake and iron homeostasis. Soluble oligomers are toxic to cultured neuroblastoma cells and induce apoptosis (in vitro) (By similarity). Association with GPC1 (via its heparan sulfate chains) targets PRNP t…
5'-AMP-activated protein kinase catalytic subunit alpha-1	6	1.94162	2.21119	2.28102	1.59809	1	1.13285	1.23562	1.58226	1.62237	0.00876933	Q5EG47	Mouse	http://www.uniprot.org/uniprot/Q5EG47	Prkaa1	Cytoplasm	Catalytic subunit of AMP-activated protein kinase (AMPK), an energy sensor protein kinase that plays a key role in regulating cellular energy metabolism. In response to reduction of intracellular ATP levels, AMPK activates energy-producing pathways and inhibits energy-consuming processes: inhibits protein, carbohydrate and lipid biosynthesis, as well as cell growth and proliferation. AMPK acts vi…
Ig kappa chain C region	1	2.6212	3.13311	2.75339	3.17133	1.65476	1	1.8361	1.27835	2.02437	0.00877827	P01837	Mouse	http://www.uniprot.org/uniprot/P01837
Calcium/calmodulin-dependent 3',5'-cyclic nucleotide phosphodiesterase 1B	7	1.04291	1	1.2211	1.1722	1.41355	1.28159	1.41957	1.46393	0.795212	0.00880671	Q01065	Mouse	http://www.uniprot.org/uniprot/Q01065	Pde1b	Cytoplasm	Cyclic nucleotide phosphodiesterase with a dual-specificity for the second messengers cAMP and cGMP, which are key regulators of many important physiological processes. Has a preference for cGMP as a substrate (By similarity).
Vitamin D-binding protein	2		1	1.10495		1.85799	3.82948	4.13208	1.69198	0.365711	0.00881027	P21614	Mouse	http://www.uniprot.org/uniprot/P21614	Gc	Secreted	Involved in vitamin D transport and storage, scavenging of extracellular G-actin, enhancement of the chemotactic activity of C5 alpha for neutrophils in inflammation and macrophage activation.
Membrane magnesium transporter 1	2		1.03628	1.00794	1	1.61851	1.43719	1.28296	1.86327	0.654466	0.00887008	Q8K273	Mouse	http://www.uniprot.org/uniprot/Q8K273	Mmgt1	Endoplasmic reticulum membrane	Mediates Mg(2+) transport.
AP-3 complex subunit beta-2	19	1.00459	1.01171	1.04177	1	1.17484	1.0759	1.14278	1.09626	0.903847	0.00887767	Q9JME5	Mouse	http://www.uniprot.org/uniprot/Q9JME5	Ap3b2	Cytoplasmic vesicle	Subunit of non-clathrin- and clathrin-associated adaptor protein complex 3 (AP-3) that plays a role in protein sorting in the late-Golgi/trans-Golgi network (TGN) and/or endosomes. The AP complexes mediate both the recruitment of clathrin to membranes and the recognition of sorting signals within the cytosolic tails of transmembrane cargo molecules. AP-3 appears to be involved in the sorting of a…
Flavin reductase (NADPH)	3	1.69869	1.98348	1.69971	1.67555	1.16853	1.09888	1.46632	1	1.49088	0.00890804	Q923D2	Mouse	http://www.uniprot.org/uniprot/Q923D2	Blvrb	Cytoplasm	Broad specificity oxidoreductase that catalyzes the NADPH-dependent reduction of a variety of flavins, such as riboflavin, FAD or FMN, biliverdins, methemoglobin and PQQ (pyrroloquinoline quinone). Contributes to heme catabolism and metabolizes linear tetrapyrroles. Can also reduce the complexed Fe(3+) iron to Fe(2+) in the presence of FMN and NADPH. In the liver, converts biliverdin to bilirubin.
Hydroxymethylglutaryl-CoA synthase, mitochondrial	1	5.03766	3.54716	3.7669	4.51727	2.12201	1.04147	1	2.0067	2.73396	0.00893528	P54869	Mouse	http://www.uniprot.org/uniprot/P54869	Hmgcs2	Mitochondrion	This enzyme condenses acetyl-CoA with acetoacetyl-CoA to form HMG-CoA, which is the substrate for HMG-CoA reductase.
Cytoplasmic dynein 1 light intermediate chain 1	11	1.03825	1.03543	1.02625	1	1.10941	1.07384	1.0582	1.07203	0.950493	0.00896927	Q8R1Q8	Mouse	http://www.uniprot.org/uniprot/Q8R1Q8	Dync1li1	Cytoplasm	Acts as one of several non-catalytic accessory components of the cytoplasmic dynein 1 complex that are thought to be involved in linking dynein to cargos and to adapter proteins that regulate dynein function. Cytoplasmic dynein 1 acts as a motor for the intracellular retrograde motility of vesicles and organelles along microtubules. May play a role in binding dynein to membranous organelles or ch…
Nucleoprotein TPR	7	1.2821	1.32539	1.39812	1.45523	1.05847	1.0096	1.23653	1	1.26861	0.00899065	F6ZDS4	Mouse	http://www.uniprot.org/uniprot/F6ZDS4	Tpr	Nucleus	Component of the nuclear pore complex (NPC), a complex required for the trafficking across the nuclear envelope. Functions as a scaffolding element in the nuclear phase of the NPC essential for normal nucleocytoplasmic transport of proteins and mRNAs, plays a role in the establishment of nuclear-peripheral chromatin compartmentalization in interphase, and in the mitotic spindle checkpoint signali…
Isopentenyl-diphosphate Delta-isomerase 1	2	1.05291	1.29657	1	1.36583	1.97935	2.41442	1.71443	1.54495	0.616127	0.00900505	P58044	Mouse	http://www.uniprot.org/uniprot/P58044	Idi1	Peroxisome	Catalyzes the 1,3-allylic rearrangement of the homoallylic substrate isopentenyl (IPP) to its highly electrophilic allylic isomer, dimethylallyl diphosphate (DMAPP).
L-aminoadipate-semialdehyde dehydrogenase-phosphopantetheinyl transferase	2	4.5059	1.99035	4.77405	4.74869	1	1.21187	1.48269	1.33703	3.18368	0.00900652	Q9CQF6	Mouse	http://www.uniprot.org/uniprot/Q9CQF6	Aasdhppt	Cytoplasm	Catalyzes the post-translational modification of target proteins by phosphopantetheine. Can transfer the 4'-phosphopantetheine moiety from coenzyme A to a serine residue of a broad range of acceptors, such as the acyl carrier domain of FASN (in vitro) (By similarity).
Tyrosine-protein kinase Fyn	5	1.00882	1.00759	1.11581	1	1.25798	1.27596	1.20164	1.10823	0.853093	0.0090297	P39688	Mouse	http://www.uniprot.org/uniprot/P39688	Fyn	Cytoplasm	Non-receptor tyrosine-protein kinase that plays a role in many biological processes including regulation of cell growth and survival, cell adhesion, integrin-mediated signaling, cytoskeletal remodeling, cell motility, immune response and axon guidance. Inactive FYN is phosphorylated on its C-terminal tail within the catalytic domain. Following activation by PKA, the protein subsequently associate…
39S ribosomal protein L28, mitochondrial	5	2.10174	1.47119	2.16545	1.66669	1.04194	1	1.43298	1.13882	1.605	0.00905596	Q9D1B9	Mouse	http://www.uniprot.org/uniprot/Q9D1B9	Mrpl28	Mitochondrion
4-aminobutyrate aminotransferase, mitochondrial	27	1	1.03009	1.10815	1.10835	1.19992	1.2078	1.21162	1.25027	0.872057	0.00911065	P61922	Mouse	http://www.uniprot.org/uniprot/P61922	Abat	Mitochondrion matrix	Catalyzes the conversion of gamma-aminobutyrate and L-beta-aminoisobutyrate to succinate semialdehyde and methylmalonate semialdehyde, respectively. Can also convert delta-aminovalerate and beta-alanine (By similarity).
SH3 domain-binding glutamic acid-rich-like protein	2	1.63707	1.93621	1.92266	1.70207	1.27185	1	1.32781	1.41052	1.43668	0.00912684	Q9JJU8	Mouse	http://www.uniprot.org/uniprot/Q9JJU8	Sh3bgrl
PH and SEC7 domain-containing protein 3	18	1.18019	1.2259	1.28722	1.33601	1.15038	1	1.10533	1.03594	1.17188	0.00913161	Q2PFD7	Mouse	http://www.uniprot.org/uniprot/Q2PFD7	Psd3	Cell junction	Guanine nucleotide exchange factor for ARF6.
mRNA export factor	1	1.74156	1.60344	1.75094	2.15433	1.17513	1.4813	1	1.23287	1.48289	0.00913978	Q8C570	Mouse	http://www.uniprot.org/uniprot/Q8C570	Rae1	Cytoplasm	Binds mRNA. May function in nucleocytoplasmic transport and in directly or indirectly attaching cytoplasmic mRNPs to the cytoskeleton (By similarity).
Peptidyl-prolyl cis-trans isomerase D	11	1	1.13873	1.15498	1.10215	1.35456	1.45809	1.36146	1.19994	0.817979	0.00920812	Q9CR16	Mouse	http://www.uniprot.org/uniprot/Q9CR16	Ppid	Cytoplasm	PPIases accelerate the folding of proteins. It catalyzes the cis-trans isomerization of proline imidic peptide bonds in oligopeptides. Proposed to act as a co-chaperone in HSP90 complexes such as in unligated steroid receptors heterocomplexes. Different co-chaperones seem to compete for association with HSP90 thus establishing distinct HSP90-co-chaperone-receptor complexes with the potential to e…
Carnitine O-palmitoyltransferase 2, mitochondrial	5	1.23032	1.33435	1.3803	1.27718	1.19194	1	1.07832	1.11296	1.1914	0.00926019	P52825	Mouse	http://www.uniprot.org/uniprot/P52825	Cpt2	Mitochondrion inner membrane
Kalirin	2	1	1.03194	1.16133	1.25661	1.31308	1.38576	1.64778	1.62184	0.745566	0.0092637	A2CG49	Mouse	http://www.uniprot.org/uniprot/A2CG49	Kalrn	Cytoplasm	Promotes the exchange of GDP by GTP. Activates specific Rho GTPase family members, thereby inducing various signaling mechanisms that regulate neuronal shape, growth, and plasticity, through their effects on the actin cytoskeleton. Induces lamellipodia independent of its GEF activity (By similarity).
Phosphofurin acidic cluster sorting protein 2	2	1.14709	1.32812	1	1.44759	1.62224	2.14973	1.81182	1.70931	0.674994	0.0092942	Q3V3Q7	Mouse	http://www.uniprot.org/uniprot/Q3V3Q7	Pacs2	Endoplasmic reticulum lumen	Multifunctional sorting protein that controls the endoplasmic reticulum (ER)-mitochondria communication, including the apposition of mitochondria with the ER and ER homeostasis. In addition, in response to apoptic inducer, translocates BIB to mitochondria, which initiates a sequence of events including the formation of mitochondrial truncated BID, the release of cytochrome c, the activation of ca…
PDZ and LIM domain protein 7	1	1.02528	1.34616	1	1.47518					#DIV/0!	0.00931558	Q3TJD7	Mouse	http://www.uniprot.org/uniprot/Q3TJD7	Pdlim7	Cytoplasm	May function as a scaffold on which the coordinated assembly of proteins can occur. May play a role as an adapter that, via its PDZ domain, localizes LIM-binding proteins to actin filaments of both skeletal muscle and nonmuscle tissues. Involved in both of the two fundamental mechanisms of bone formation, direct bone formation (e.g. embryonic flat bones mandible and cranium), and endochondral bon…
F-box/WD repeat-containing protein 11	1	2.04088	3.25418	5.06535	3.36893	1	1.247	1.88985	1.31764	2.51707	0.00931858	Q5SRY7	Mouse	http://www.uniprot.org/uniprot/Q5SRY7	Fbxw11	Cytoplasm	Substrate recognition component of a SCF (SKP1-CUL1-F-box protein) E3 ubiquitin-protein ligase complex which mediates the ubiquitination and subsequent proteasomal degradation of target proteins. Probably recognizes and binds to phosphorylated target proteins. SCF(FBXW11) mediates the ubiquitination of phosphorylated CTNNB1 and participates in Wnt signaling. SCF(FBXW11) mediates the ubiquitinatio…
Transmembrane emp24 domain-containing protein 2	2	1.11666	1.28869	1.24221	1.27214	1.05081	1.05806	1	1.05193	1.18239	0.00937527	Q9R0Q3	Mouse	http://www.uniprot.org/uniprot/Q9R0Q3	Tmed2	Cytoplasmic vesicle membrane	Involved in vesicular protein trafficking. Mainly functions in the early secretory pathway but also in post-Golgi membranes. Thought to act as cargo receptor at the lumenal side for incorporation of secretory cargo molecules into transport vesicles and to be involved in vesicle coat formation at the cytoplasmic side. In COPII vesicle-mediated anterograde transport involved in the transport of GPI…
Ras-related protein Rab-44	1	1		1.80602	1.21304	2.3254	11.353	7.54439	4.95552	0.204702	0.00943684	Q8CB87	Mouse	http://www.uniprot.org/uniprot/Q8CB87	Rab44	Cell membrane
Hephaestin	1	1.04192	1.13211	1	1.09517	1.33415	1.22197	1.16244	1.23399	0.862021	0.00943729	Q9Z0Z4	Mouse	http://www.uniprot.org/uniprot/Q9Z0Z4	Heph	Membrane	May function as a ferroxidase for ferrous (II) to ferric ion (III) conversion and may be involved in copper transport and homeostasis. Implicated in iron homeostasis and may mediate iron efflux associated to ferroportin 1.
39S ribosomal protein L21, mitochondrial	3	1.61333	1.34732	1.71739	1.88618	1.28677	1.13601	1.21286	1	1.41603	0.00948452	Q9D1N9	Mouse	http://www.uniprot.org/uniprot/Q9D1N9	Mrpl21	Mitochondrion
Dolichol-phosphate mannosyltransferase subunit 1	3	3.98146	1.58861	2.07647	2.55469	1.18528		1	1.02836	2.38077	0.00951218	O70152	Mouse	http://www.uniprot.org/uniprot/O70152	Dpm1	Endoplasmic reticulum	Transfers mannose from GDP-mannose to dolichol monophosphate to form dolichol phosphate mannose (Dol-P-Man) which is the mannosyl donor in pathways leading to N-glycosylation, glycosyl phosphatidylinositol membrane anchoring, and O-mannosylation of proteins; catalytic subunit of the dolichol-phosphate mannose (DPM) synthase complex.
THUMP domain-containing protein 1	2	1.46407	1.32919	1.33533	1.41631	1.18925	1	1.20441	1.13063	1.22558	0.00951933	Q99J36	Mouse	http://www.uniprot.org/uniprot/Q99J36	Thumpd1		Functions as a tRNA-binding adapter to mediate NAT10-dependent tRNA acetylation.
Tumor protein p63-regulated gene 1-like protein	2	1.64644	1.97407	2.1591	1.8897	1	1.40421	1.47207	1.21142	1.50742	0.00957445	Q9DBS2	Mouse	http://www.uniprot.org/uniprot/Q9DBS2	Tprg1l	Cytoplasmic vesicle
EH domain-containing protein 1	7	1.11199	1.08811	1.12282	1.13084	1.05255	1.0547	1	1.06172	1.06831	0.00959183	Q9WVK4	Mouse	http://www.uniprot.org/uniprot/Q9WVK4	Ehd1	Recycling endosome membrane	ATP- and membrane-binding protein that controls membrane reorganization/tubulation upon ATP hydrolysis. Acts in early endocytic membrane fusion and membrane trafficking of recycling endosomes (PubMed:15930129, PubMed:20159556). Recruited to endosomal membranes upon nerve growth factor stimulation, indirectly regulates neurite outgrowth (By similarity). Plays a role in myoblast fusion (PubMed:2117…
Tubulin-specific chaperone cofactor E-like protein	1	1.48375	1.63036	1.70475	2.01581	1	1.13675	1.32519	1.33867	1.42371	0.00963634	Q8C5W3	Mouse	http://www.uniprot.org/uniprot/Q8C5W3	Tbcel	Cytoplasm	Acts as a regulator of tubulin stability.
2',3'-cyclic-nucleotide 3'-phosphodiesterase	31	1.30601	1	1.15375	1.10691	1.37122	1.56881	1.39223	1.66149	0.761903	0.00964852	P16330	Mouse	http://www.uniprot.org/uniprot/P16330	Cnp	Membrane	May participate in RNA metabolism in the myelinating cell, CNP is the third most abundant protein in central nervous system myelin.
Structural maintenance of chromosomes protein 3	5	1.42622	1.74653	1.79451	1.80602	1.42328	1.11617	1.20949	1	1.42627	0.00967151	Q9CW03	Mouse	http://www.uniprot.org/uniprot/Q9CW03	Smc3	Nucleus	Central component of cohesin, a complex required for chromosome cohesion during the cell cycle. The cohesin complex may form a large proteinaceous ring within which sister chromatids can be trapped. At anaphase, the complex is cleaved and dissociates from chromatin, allowing sister chromatids to segregate. Cohesion is coupled to DNA replication and is involved in DNA repair. The cohesin complex p…
Lysosome-associated membrane glycoprotein 2	2	1.96588	2.03616	1.41733	1.5335	1.19841	1.09105	1	1.0881	1.5883	0.00968186	P17047	Mouse	http://www.uniprot.org/uniprot/P17047	Lamp2	Cell membrane	Implicated in tumor cell metastasis. May function in protection of the lysosomal membrane from autodigestion, maintenance of the acidic environment of the lysosome, adhesion when expressed on the cell surface (plasma membrane), and inter- and intracellular signal transduction. Protects cells from the toxic effects of methylating mutagens.
Myelin-associated glycoprotein	7	1.24263	1	1.13928	1.02324	1.28267	1.58814	1.39951	1.67654	0.740752	0.00968653	P20917	Mouse	http://www.uniprot.org/uniprot/P20917	Mag	Membrane	Adhesion molecule in postnatal neural development that mediates sialic-acid dependent cell-cell interactions between neuronal and myelinating cells. Preferentially binds to alpha-2,3-linked sialic acid. Isoform L-MAG is critical for the formation of myelin in the CNS, whereas isoform S-MAG is sufficient to maintain the integrity of myelin in PNS.
Zyxin	6	1.36572	1.29705	1.37592	1.22885	1.19194	1.09583	1.13108	1	1.19206	0.009692	Q62523	Mouse	http://www.uniprot.org/uniprot/Q62523	Zyx	Cytoplasm	Adhesion plaque protein. Binds alpha-actinin and the CRP protein. Important for targeting TES and ENA/VASP family members to focal adhesions and for the formation of actin-rich structures. May be a component of a signal transduction pathway that mediates adhesion-stimulated changes in gene expression (By similarity).
WD repeat-containing protein 1	16	1.10558	1.19231	1.27732	1.21549	1	1.01203	1.0417	1.04176	1.16975	0.00969607	O88342	Mouse	http://www.uniprot.org/uniprot/O88342	Wdr1	Cytoplasm	Induces disassembly of actin filaments in conjunction with ADF/cofilin family proteins.
Myocyte-specific enhancer factor 2D	1	1.39836	1	1.3869	1.3274	3.71803	2.15126	2.33169	2.0035	0.501021	0.00973602	Q63943	Mouse	http://www.uniprot.org/uniprot/Q63943	Mef2d	Nucleus	Transcriptional activator which binds specifically to the MEF2 element, 5'-YTA[AT](4)TAR-3', found in numerous muscle-specific, growth factor- and stress-induced genes. Mediates cellular functions not only in skeletal and cardiac muscle development, but also in neuronal differentiation and survival. Plays diverse roles in the control of cell growth, survival and apoptosis via p38 MAPK signaling i…
7-dehydrocholesterol reductase	1	1	1.57497	1.46078	1.44358	1.7439	3.05583	2.99846	2.60507	0.526695	0.00973667	O88455	Mouse	http://www.uniprot.org/uniprot/O88455	Dhcr7	Endoplasmic reticulum membrane	Production of cholesterol by reduction of C7-C8 double bond of 7-dehydrocholesterol (7-DHC).
26S proteasome non-ATPase regulatory subunit 8	3	1.3302	1.73562	1.65119	1.82124	1.25507	1	1.20732	1.20823	1.39987	0.00973847	Q9CX56	Mouse	http://www.uniprot.org/uniprot/Q9CX56	Psmd8		Acts as a regulatory subunit of the 26S proteasome which is involved in the ATP-dependent degradation of ubiquitinated proteins. Necessary for activation of the CDC28 kinase (By similarity).
G protein-regulated inducer of neurite outgrowth 1	28	1.17222	1.19769	1.1535	1.1612	1.08185	1	1.0965	1.03887	1.11083	0.00975217	Q3UNH4	Mouse	http://www.uniprot.org/uniprot/Q3UNH4	Gprin1	Cell membrane	May be involved in neurite outgrowth.
Acetyl-coenzyme A synthetase 2-like, mitochondrial	6	1	1.11519	1.63467	1.04608	1.80065	2.52415	1.89792	1.88118	0.591807	0.00981315	Q99NB1	Mouse	http://www.uniprot.org/uniprot/Q99NB1	Acss1	Mitochondrion matrix	Important for maintaining normal body temperature during fasting and for energy homeostasis. Essential for energy expenditure under ketogenic conditions. Converts acetate to acetyl-CoA so that it can be used for oxidation through the tricarboxylic cycle to produce ATP and CO(2).
Dystrophia myotonica WD repeat-containing protein	2	2.32685	2.14125	1.91615	2.68753	1.12545	1.75581	1	1.28217	1.75693	0.00983657	Q08274	Mouse	http://www.uniprot.org/uniprot/Q08274	Dmwd		Could have a regulatory function in meiosis.
WD repeat-containing protein 82	1	4.98965	6.50672	4.82135	3.91625	1	1.55474	3.01014	1.42616	2.89428	0.00994281	Q8BFQ4	Mouse	http://www.uniprot.org/uniprot/Q8BFQ4	Wdr82	Nucleus	Regulatory component of the SET1 complex implicated in the tethering of this complex to transcriptional start sites of active genes. Facilitates histone H3 'Lys-4' methylation via recruitment of the SETD1A or SETD1B to the 'Ser-5' phosphorylated C-terminal domain (CTD) of RNA polymerase II large subunit (POLR2A). Component of PTW/PP1 phosphatase complex, which plays a role in the control of chrom…
Contactin-associated protein-like 2	9	1.29314	1.38279	1.38713	1.16668	1	1.07071	1.09879	1.13961	1.21365	0.00998047	Q9CPW0	Mouse	http://www.uniprot.org/uniprot/Q9CPW0	Cntnap2	Membrane	May play a role in the formation of functional distinct domains critical for saltatory conduction of nerve impulses in myelinated nerve fibers. Seems to demarcate the juxtaparanodal region of the axo-glial junction.
Rho GTPase-activating protein 39	3	1.33712	1.44219	1.31566	1.1992	1.06725	1	1.11486	1.18314	1.2128	0.0100204	P59281	Mouse	http://www.uniprot.org/uniprot/P59281	Arhgap39	Nucleus
Redox-regulatory protein FAM213A	5	1	1.00788	1.04854	1.12415	1.83183	1.31791	1.50818	1.39706	0.690434	0.0100621	Q9CYH2	Mouse	http://www.uniprot.org/uniprot/Q9CYH2	Fam213a	Cytoplasm	Involved in redox regulation of the cell. Acts as an antioxidant. Inhibits TNFSF11-induced NFKB1 and JUN activation and osteoclast differentiation. May affect bone resorption and help to maintain bone mass (By similarity).
Transcription factor p65	2	2.69346	1.87766	3.32948	2.66519	1	1.71803		1	2.13133	0.0101717	Q04207	Mouse	http://www.uniprot.org/uniprot/Q04207	Rela	Nucleus	NF-kappa-B is a pleiotropic transcription factor present in almost all cell types and is the endpoint of a series of signal transduction events that are initiated by a vast array of stimuli related to many biological processes such as inflammation, immunity, differentiation, cell growth, tumorigenesis and apoptosis. NF-kappa-B is a homo- or heterodimeric complex formed by the Rel-like domain-cont…
Glutathione S-transferase kappa 1	1	1	1.36777	2.1205	1.03921	3.70944	3.73343	1.95067	3.70283	0.422062	0.0101723	Q9DCM2	Mouse	http://www.uniprot.org/uniprot/Q9DCM2	Gstk1	Mitochondrion
40S ribosomal protein S25	4	1.24798	1	1.2714	1.13894	1.63307	1.46348	2.06622	1.54248	0.694727	0.0103256	P62852	Mouse	http://www.uniprot.org/uniprot/P62852	Rps25
Rho-related GTP-binding protein RhoD	1	1	1.87852	1.54054	1.42199					#DIV/0!	0.010359	P97348	Mouse	http://www.uniprot.org/uniprot/P97348	Rhod	Cell membrane	Involved in endosome dynamics. May coordinate membrane transport with the function of the cytoskeleton. Involved in the internalization and trafficking of activated tyrosine kinase receptors such as PDGFRB. Participates in the reorganization of actin cytoskeleton; the function seems to involve WHAMM and includes regulation of filopodia formation and actin filament bundling. Can modulate the effec…
cAMP-dependent protein kinase catalytic subunit beta	5	1.40654	1.26841	1.21591	1.23482	1	1.08083	1.13435	1.13577	1.17806	0.0104176	P68181	Mouse	http://www.uniprot.org/uniprot/P68181	Prkacb	Cytoplasm	Mediates cAMP-dependent signaling triggered by receptor binding to GPCRs. PKA activation regulates diverse cellular processes such as cell proliferation, the cell cycle, differentiation and regulation of microtubule dynamics, chromatin condensation and decondensation, nuclear envelope disassembly and reassembly, as well as regulation of intracellular transport mechanisms and ion flux. Regulates t…
P2Y purinoceptor 12	1	1.78711	1	1.16476	1.56166	2.49396	3.28271	1.91178	3.52343	0.491757	0.0104742	Q9CPV9	Mouse	http://www.uniprot.org/uniprot/Q9CPV9	P2ry12	Cell membrane	Receptor for ADP and ATP coupled to G-proteins that inhibit the adenylyl cyclase second messenger system. Required for normal platelet aggregation and blood coagulation.
Peptidyl-prolyl cis-trans isomerase FKBP4	7	1.16661	1.306	1.44208	1	2.0692	2.82543	2.26076	1.57902	0.562681	0.0105346	P30416	Mouse	http://www.uniprot.org/uniprot/P30416	Fkbp4	Cytoplasm	Immunophilin protein with PPIase and co-chaperone activities. Component of steroid receptors heterocomplexes through interaction with heat-shock protein 90 (HSP90). May play a role in the intracellular trafficking of heterooligomeric forms of steroid hormone receptors between cytoplasm and nuclear compartments. The isomerase activity controls neuronal growth cones via regulation of TRPC1 channel …
KH domain-containing, RNA-binding, signal transduction-associated protein 1	6	1.45666	1.48904	1.2047	1.33591	1.14023	1	1.07853	1.15333	1.25485	0.0106138	Q60749	Mouse	http://www.uniprot.org/uniprot/Q60749	Khdrbs1	Nucleus	Recruited and tyrosine phosphorylated by several receptor systems, for example the T-cell, leptin and insulin receptors. Once phosphorylated, functions as an adapter protein in signal transduction cascades by binding to SH2 and SH3 domain-containing proteins. Role in G2-M progression in the cell cycle. Represses CBP-dependent transcriptional activation apparently by competing with other nuclear f…
Lamin-B1	29	1.34043	1.34527	1.36761	1.38145	1.14627	1	1.07474	1.19198	1.23154	0.0106263	P14733	Mouse	http://www.uniprot.org/uniprot/P14733	Lmnb1	Nucleus inner membrane	Lamins are components of the nuclear lamina, a fibrous layer on the nucleoplasmic side of the inner nuclear membrane, which is thought to provide a framework for the nuclear envelope and may also interact with chromatin.
COP9 signalosome complex subunit 7a	5	1.42865	1.27595	1.28356	1.39778	1.04909	1	1.2105	1.14944	1.22157	0.0106704	Q9CZ04	Mouse	http://www.uniprot.org/uniprot/Q9CZ04	Cops7a	Cytoplasm	Component of the COP9 signalosome complex (CSN), a complex involved in various cellular and developmental processes. The CSN complex is an essential regulator of the ubiquitin (Ubl) conjugation pathway by mediating the deneddylation of the cullin subunits of SCF-type E3 ligase complexes, leading to decrease the Ubl ligase activity of SCF-type complexes such as SCF, CSA or DDB2. The complex is als…
NT-3 growth factor receptor	2	1.32878	1	1.1136	1.14943	1.34962	1.58914	1.76588	1.93539	0.691532	0.010678	Q6VNS1	Mouse	http://www.uniprot.org/uniprot/Q6VNS1	Ntrk3	Membrane	Receptor tyrosine kinase involved in nervous system and probably heart development. Upon binding of its ligand NTF3/neurotrophin-3, NTRK3 autophosphorylates and activates different signaling pathways, including the phosphatidylinositol 3-kinase/AKT and the MAPK pathways, that control cell survival and differentiation.
T-complex protein 1 subunit gamma	28	1.04388	1	1.05068	1.08248	1.08951	1.16265	1.12173	1.15605	0.922094	0.0107332	P80318	Mouse	http://www.uniprot.org/uniprot/P80318	Cct3	Cytoplasm	Molecular chaperone; assists the folding of proteins upon ATP hydrolysis. As part of the BBS/CCT complex may play a role in the assembly of BBSome, a complex involved in ciliogenesis regulating transports vesicles to the cilia. Known to play a role, in vitro, in the folding of actin and tubulin. Plays a role in the assembly of the von Hippel-Lindau ubiquitination complex (By similarity). Interact…
Fructose-bisphosphate aldolase A	29	1.11896	1.1017	1.08772	1.11152	1.04895	1	1.01774	1.06374	1.07008	0.0107557	P05064	Mouse	http://www.uniprot.org/uniprot/P05064	Aldoa	Cytoplasm	Plays a key role in glycolysis and gluconeogenesis. In addition, may also function as scaffolding protein (By similarity).
Integrin beta-2	1	1.8728	1.2246	2.33501	3.45431				1	2.22168	0.0108305	P11835	Mouse	http://www.uniprot.org/uniprot/P11835	Itgb2	Membrane	Integrin alpha-L/beta-2 is a receptor for ICAM1, ICAM2, ICAM3 and ICAM4. Integrins alpha-M/beta-2 and alpha-X/beta-2 are receptors for the iC3b fragment of the third complement component and for fibrinogen. Integrin alpha-X/beta-2 recognizes the sequence G-P-R in fibrinogen alpha-chain. Integrin alpha-M/beta-2 recognizes P1 and P2 peptides of fibrinogen gamma chain. Integrin alpha-M/beta-2 is als…
Ras GTPase-activating protein-binding protein 2	6	1	1.23405	1.15257	1.12272	1.39338	1.35479	1.35873	1.46298	0.809594	0.0109049	P97379	Mouse	http://www.uniprot.org/uniprot/P97379	G3bp2		Probable scaffold protein that may be involved in mRNA transport.
UPF0577 protein KIAA1324-like homolog	2	1.79563	1.35847	1	1.06456	2.05053	2.73444	2.6032	2.15405	0.546902	0.01097	Q3UZV7	Mouse	http://www.uniprot.org/uniprot/Q3UZV7		Membrane
N-chimaerin	3	1.55683	1	1.58942	1.33287	2.76631	2.49561	1.70186	2.7518	0.563952	0.0109848	Q91V57	Mouse	http://www.uniprot.org/uniprot/Q91V57	Chn1		GTPase-activating protein for p21-rac and a phorbol ester receptor. May play an important role in neuronal signal-transduction mechanisms (By similarity). Involved in the assembly of neuronal locomotor circuits as a direct effector of EPHA4 in axon guidance.
DDB1- and CUL4-associated factor 8	5	2.44546	2.46686	2.06822	1.76872	1.04046	1.66064	1.37819	1	1.72254	0.0109878	Q8N7N5	Mouse	http://www.uniprot.org/uniprot/Q8N7N5	Dcaf8	Nucleus	May function as a substrate receptor for CUL4-DDB1 E3 ubiquitin-protein ligase complex.
Solute carrier family 25 member 33	1	3.00051	2.30878	1.84176	3.19743	1	1.08998	1.48837	1.75981	1.93858	0.0110226	Q3TZX3	Mouse	http://www.uniprot.org/uniprot/Q3TZX3	Slc25a33	Mitochondrion inner membrane	Mitochondrial transporter that imports/exports pyrimidine nucleotides into and from mitochondria. Transports preferentially uracil, thymine, and cytosine (deoxy)nucleoside di- and triphosphates by an antiport mechanism. Also transports guanine but not adenine (deoxy)nucleotides. Is inhibited strongly by pyridoxal 5'-phosphate, 4,7-diphenyl-1,10-phenanthroline, tannic acid, and mercurials (mercury…
TAR DNA-binding protein 43	9	1.20909	1.18083	1.22331	1.25631	1.11334	1	1.05356	1.12286	1.13516	0.0110336	Q921F2	Mouse	http://www.uniprot.org/uniprot/Q921F2	Tardbp	Nucleus	DNA and RNA-binding protein which regulates transcription and splicing. Involved in the regulation of CFTR splicing. It promotes CFTR exon 9 skipping by binding to the UG repeated motifs in the polymorphic region near the 3'-splice site of this exon. The resulting aberrant splicing is associated with pathological features typical of cystic fibrosis. May also be involved in microRNA biogenesis, ap…
Non-POU domain-containing octamer-binding protein	17	1.13048	1.20108	1.35036	1.25883	1.02933	1.00064	1	1.05194	1.2104	0.0110809	Q99K48	Mouse	http://www.uniprot.org/uniprot/Q99K48	Nono	Nucleus	DNA- and RNA binding protein, involved in several nuclear processes. Binds the conventional octamer sequence in double-stranded DNA. Also binds single-stranded DNA and RNA at a site independent of the duplex site. Involved in pre-mRNA splicing, probably as a heterodimer with SFPQ. Interacts with U5 snRNA, probably by binding to a purine-rich sequence located on the 3' side of U5 snRNA stem 1b. To…
Leukocyte elastase inhibitor A	8	1	1.16563	1.27532	1.0581	1.57295	2.23608	2.73148	3.11708	0.465857	0.0111124	Q9D154	Mouse	http://www.uniprot.org/uniprot/Q9D154	Serpinb1a	Cytoplasm	Regulates the activity of the neutrophil proteases and thus, forms complexes with chymotrypsin, elastase, cathepsin G and proteinase-3.
Heterogeneous nuclear ribonucleoprotein D-like	3	1.34594	1.29696	1.18732	1.30732	1.16398	1	1.13244	1.09766	1.1692	0.0111306	Q9Z130	Mouse	http://www.uniprot.org/uniprot/Q9Z130	Hnrnpdl	Nucleus	Acts as a transcriptional regulator. Promotes transcription repression (By similarity). Promotes transcription activation in differentiated myotubes. Binds to double- and single-stranded DNA sequences (By similarity). Binds to the transcription suppressor CATR sequence of the COX5B promoter. Binds with high affinity to RNA molecules that contain AU-rich elements (AREs) found within the 3'-UTR of …
Lysophospholipid acyltransferase LPCAT4	3	1	1.08872	1.58813	1.14973	2.06867	2.11495	1.55979	1.88649	0.632588	0.0111583	Q6NVG1	Mouse	http://www.uniprot.org/uniprot/Q6NVG1	Lpcat4	Endoplasmic reticulum membrane	Displays acyl-CoA-dependent lysophospholipid acyltransferase activity with a subset of lysophospholipids as substrates; converts lysophosphatidylethanolamine to phosphatidylethanolamine, 1-alkenyl-lysophatidylethanolamine to 1-alkenyl-phosphatidylethanolamine, lysophosphatidylglycerol and alkyl-lysophosphatidylcholine to phosphatidylglycerol and alkyl-phosphatidylcholine, respectively. In contras…
Dynamin-3	14	1.10325	1.17061	1.17574	1.10579	1.06512	1	1.02081	1.07826	1.09395	0.0111738	Q8BZ98	Mouse	http://www.uniprot.org/uniprot/Q8BZ98	Dnm3	Cytoplasm	Microtubule-associated force-producing protein involved in producing microtubule bundles and able to bind and hydrolyze GTP. Most probably involved in vesicular trafficking processes, in particular endocytosis (By similarity).
Glutaredoxin-1	2	1.39869	1	1.07501	1.21665	2.54886	2.01428	1.47851	1.89099	0.591271	0.0112547	Q9QUH0	Mouse	http://www.uniprot.org/uniprot/Q9QUH0	Glrx	Cytoplasm	Has a glutathione-disulfide oxidoreductase activity in the presence of NADPH and glutathione reductase. Reduces low molecular weight disulfides and proteins.
E3 ubiquitin-protein ligase TRIM32	7	1.80646	1.76499	1.71576	1.76882	1.37983	1	1.04436	1.26347	1.50524	0.0113044	Q8CH72	Mouse	http://www.uniprot.org/uniprot/Q8CH72	Trim32	Cytoplasm	Has an E3 ubiquitin ligase activity. Ubiquitinates DTNBP1 (dysbindin). May ubiquitinate BBS2 (By similarity). Ubiquitinates PIAS4/PIASY and promotes its degradation in keratinocytes treated with UVB and TNF-alpha.
EF-hand domain-containing protein D2	9	1	1.14453	1.13715	1.09557	1.2307	1.23014	1.33113	1.25212	0.867796	0.0114057	Q9D8Y0	Mouse	http://www.uniprot.org/uniprot/Q9D8Y0	Efhd2	Membrane raft	May regulate B-cell receptor (BCR)-induced immature and primary B-cell apoptosis. Plays a role as negative regulator of the canonical NF-kappa-B-activating branch. Controls spontaneous apoptosis through the regulation of BCL2L1 abundance.
Transport and Golgi organization protein 1 homolog	1	1	1.14049	1.12981	1.15013	1.34717	1.68928	1.66488	1.32662	0.733321	0.0114514	Q8BI84	Mouse	http://www.uniprot.org/uniprot/Q8BI84	Mia3	Endoplasmic reticulum membrane	Plays a role in the transport of cargos that are too large to fit into COPII-coated vesicles and require specific mechanisms to be incorporated into membrane-bound carriers and exported from the endoplasmic reticulum. This protein is required for collagen VII (COL7A1) secretion by loading COL7A1 into transport carriers. It may participate in cargo loading of COL7A1 at endoplasmic reticulum exit s…
Niban-like protein 1	2	2.93176	1.76452	3.29141	2.06441		1		1.62568	1.91419	0.011533	Q8R1F1	Mouse	http://www.uniprot.org/uniprot/Q8R1F1	Fam129b	Cytoplasm	May play a role in apoptosis suppression.
Ras-related protein Rab-3C	8	1	1.006	1.09035	1.00466	1.191	1.11398	1.11907	1.10156	0.906177	0.0115404	P62823	Mouse	http://www.uniprot.org/uniprot/P62823	Rab3c	Cell membrane	Protein transport. Probably involved in vesicular traffic (By similarity).
Sorting nexin-3	4	1.77698	1.63813	1.63971	1.30447	1.16515	1	1.32389	1.12955	1.37689	0.011557	O70492	Mouse	http://www.uniprot.org/uniprot/O70492	Snx3	Early endosome	Phosphoinositide-binding protein required for multivesicular body formation. Specifically binds phosphatidylinositol 3-phosphate (PtdIns(P3)). Also can bind phosphatidylinositol 4-phosphate (PtdIns(P4)), phosphatidylinositol 5-phosphate (PtdIns(P5)) and phosphatidylinositol 3,5-biphosphate (PtdIns(3,5)P2) (PubMed:19576982). Plays a role in protein transport between cellular compartments. Together…
BMP/retinoic acid-inducible neural-specific protein 2	2	1.64896	1.53799	1.98189	1.67478	1.18123	1	1.20734	1.4526	1.41363	0.0115676	Q6DFY8	Mouse	http://www.uniprot.org/uniprot/Q6DFY8	Brinp2	Secreted	Inhibits neuronal cell proliferation by negative regulation of the cell cycle transition.
Cystathionine gamma-lyase	1	1.05693	1	1.20793	1.60698					#DIV/0!	0.0116895	Q8VCN5	Mouse	http://www.uniprot.org/uniprot/Q8VCN5	Cth	Cytoplasm	Catalyzes the last step in the trans-sulfuration pathway from methionine to cysteine. Has broad substrate specificity. Converts cystathionine to cysteine, ammonia and 2-oxobutanoate. Converts two cysteine molecules to lanthionine and hydrogen sulfide. Can also accept homocysteine as substrate. Specificity depends on the levels of the endogenous substrates. Generates the endogenous signaling molec…
Proteasome subunit beta type-4	5	1.33234	1.65052	1.81492	1.60904	1.24063	1.12695	1.30896	1	1.36999	0.0118112	P99026	Mouse	http://www.uniprot.org/uniprot/P99026	Psmb4	Cytoplasm	The proteasome is a multicatalytic proteinase complex which is characterized by its ability to cleave peptides with Arg, Phe, Tyr, Leu, and Glu adjacent to the leaving group at neutral or slightly basic pH. The proteasome has an ATP-dependent proteolytic activity. Mediates the lipopolysaccharide-induced signal macrophage proteasome. SMAD1/OAZ1/PSMB4 complex mediates the degradation of the CREBBP/…
Nucleoporin Nup43	1					2.04264	1	1.65279	1.78738	#DIV/0!	0.0119599	P59235	Mouse	http://www.uniprot.org/uniprot/P59235	Nup43	Chromosome	Component of the Nup107-160 subcomplex of the nuclear pore complex (NPC). The Nup107-160 subcomplex is required for the assembly of a functional NPC. The Nup107-160 subcomplex is also required for normal kinetochore microtubule attachment, mitotic progression and chromosome segregation (By similarity).
Glutamate--cysteine ligase catalytic subunit	2	2.20969	2.0655	1.85971	2.25095	1.62714	1.30156	1	1.36378	1.58448	0.0120498	P97494	Mouse	http://www.uniprot.org/uniprot/P97494	Gclc
Syntaxin-binding protein 1	48	1.07466	1.07819	1.04274	1.09447	1.02235	1.0292	1	1.04015	1.04848	0.0120628	O08599	Mouse	http://www.uniprot.org/uniprot/O08599	Stxbp1	Cytoplasm	May participate in the regulation of synaptic vesicle docking and fusion, possibly through interaction with GTP-binding proteins. Essential for neurotransmission and binds syntaxin, a component of the synaptic vesicle fusion machinery probably in a 1:1 ratio. Can interact with syntaxins 1, 2, and 3 but not syntaxin 4. May play a role in determining the specificity of intracellular fusion reaction…
Nuclear pore complex protein Nup155	2	1.38163	1.6471	1.79598	1.62642	1	1.26429	1.3386	1.02545	1.39383	0.012068	Q99P88	Mouse	http://www.uniprot.org/uniprot/Q99P88	Nup155	Nucleus	Essential component of nuclear pore complex. Could be essessential for embryogenesis. Nucleoporins may be involved both in binding and translocating proteins during nucleocytoplasmic transport.
Proteasome activator complex subunit 2	1	1.6831	1.82891	2.35947	1.67574	1.40613	1	1.41948	1.04841	1.54846	0.0122347	P97372	Mouse	http://www.uniprot.org/uniprot/P97372	Psme2		Implicated in immunoproteasome assembly and required for efficient antigen processing. The PA28 activator complex enhances the generation of class I binding peptides by altering the cleavage pattern of the proteasome.
Proline-rich protein 12	1		1	1.22193		2.28162	1.63711	1.46674	1.52515	0.643049	0.0122389	E9PYL2	Mouse	http://www.uniprot.org/uniprot/E9PYL2	Prr12	Nucleus
Myelin proteolipid protein	9	1.30953	1	1.17168	1.1482	1.34351	1.70231	1.43544	1.68079	0.751278	0.0122555	P60202	Mouse	http://www.uniprot.org/uniprot/P60202	Plp1	Cell membrane	This is the major myelin protein from the central nervous system. It plays an important role in the formation or maintenance of the multilamellar structure of myelin.
Pleckstrin homology domain-containing family A member 7	1	1.12638	1.1236	1.06118	1	1.47761	1.64461	1.22602	1.39519	0.750626	0.0123083	Q3UIL6	Mouse	http://www.uniprot.org/uniprot/Q3UIL6	Plekha7	Cell junction	Required for zonula adherens biogenesis and maintenance. Acts via its interaction with KIAA1543/Nezha, which anchors microtubules at their minus-ends to zonula adherens, leading to the recruitment of KIFC3 kinesin to the junctional site (By similarity).
Protein RCC2	3	1.59429	1.72766	1.93497	1.8617	1	1.43563	1.19918	1.35494	1.42665	0.0123613	Q8BK67	Mouse	http://www.uniprot.org/uniprot/Q8BK67	Rcc2	Nucleus	Required for completion of mitosis and cytokinesis. May function as a guanine nucleotide exchange factor for the small GTPase RAC1 (By similarity).
Girdin	4	1.21154	1.17696	1	1.02513	1.42676	1.38577	1.40126	1.25605	0.806901	0.0124062	Q5SNZ0	Mouse	http://www.uniprot.org/uniprot/Q5SNZ0	Ccdc88a	Membrane	Plays a role as a key modulator of the AKT-mTOR signaling pathway controlling the tempo of the process of newborn neurons integration during adult neurogenesis, including correct neuron positioning, dendritic development and synapse formation (PubMed:19778506). Enhances phosphoinositide 3-kinase (PI3K)-dependent phosphorylation and kinase activity of AKT1/PKB, but does not possess kinase activity…
Erlin-2	5	1.0921	1.13424	1.22854	1.2138	1.00368	1.03586	1	1.03258	1.1465	0.012416	Q8BFZ9	Mouse	http://www.uniprot.org/uniprot/Q8BFZ9	Erlin2	Endoplasmic reticulum membrane	Component of the ERLIN1/ERLIN2 complex which mediates the endoplasmic reticulum-associated degradation (ERAD) of inositol 1,4,5-trisphosphate receptors (IP3Rs) such as ITPR1. Promotes sterol-accelerated ERAD of HMGCR probably implicating an AMFR/gp78-containing ubiquitin ligase complex. Involved in regulation of cellular cholesterol homeostasis by regulation the SREBP signaling pathway. May promo…
5'-3' exoribonuclease 1	1	1.40008	1	1.86349	1.87252					#DIV/0!	0.0124752	P97789	Mouse	http://www.uniprot.org/uniprot/P97789	Xrn1	Cytoplasm	Major 5'-3' exoribonuclease involved in mRNA decay. Required for the 5'-3'-processing of the G4 tetraplex-containing DNA and RNA substrates. The kinetic of hydrolysis is faster for G4 RNA tetraplex than for G4 DNA tetraplex and monomeric RNA tetraplex. Binds to RNA and DNA. Plays a role in replication-dependent histone mRNA degradation (By similarity).
Aspartoacylase	4	1.17509	1	1.12849	1.1583	2.52657	1.77246	1.60378	1.6356	0.591886	0.0124904	Q8R3P0	Mouse	http://www.uniprot.org/uniprot/Q8R3P0	Aspa	Cytoplasm	Catalyzes the deacetylation of N-acetylaspartic acid (NAA) to produce acetate and L-aspartate. NAA occurs in high concentration in brain and its hydrolysis NAA plays a significant part in the maintenance of intact white matter (By similarity).
SPARC-like protein 1	7	1	1.1543	1.03066	1.13089	1.65506	1.25117	1.38565	1.35296	0.764565	0.0125036	P70663	Mouse	http://www.uniprot.org/uniprot/P70663	Sparcl1	Secreted
Bifunctional coenzyme A synthase	2	1.30372	1	1.30201	1.26399	1.70918	1.81802	1.3897	1.93398	0.710816	0.0125833	Q9DBL7	Mouse	http://www.uniprot.org/uniprot/Q9DBL7	Coasy	Cytoplasm	Bifunctional enzyme that catalyzes the fourth and fifth sequential steps of CoA biosynthetic pathway. The fourth reaction is catalyzed by the phosphopantetheine adenylyltransferase, coded by the coaD domain; the fifth reaction is catalyzed by the dephospho-CoA kinase, coded by the coaE domain. May act as a point of CoA biosynthesis regulation.
Ribosomal protein S6 kinase alpha-1	3	1.01699	1.75687	1.05837	1	2.26037	2.249	2.71758	1.62569	0.545851	0.0125922	P18653	Mouse	http://www.uniprot.org/uniprot/P18653	Rps6ka1	Nucleus	Serine/threonine-protein kinase that acts downstream of ERK (MAPK1/ERK2 and MAPK3/ERK1) signaling and mediates mitogenic and stress-induced activation of the transcription factors CREB1, ETV1/ER81 and NR4A1/NUR77, regulates translation through RPS6 and EIF4B phosphorylation, and mediates cellular proliferation, survival, and differentiation by modulating mTOR signaling and repressing pro-apoptoti…
Tudor-interacting repair regulator protein	1	2.7699	5.72795	5.14392	3.90467	2.73369	1.46642	1	1.77116	2.51696	0.0126711	Q8VHN8	Mouse	http://www.uniprot.org/uniprot/Q8VHN8	Nudt16l1	Cytoplasm	Does not play a role in U8 snoRNA decapping activity. Binds U8 snoRNA (By similarity). Probable adapter protein, which may link syndecan-4 (SDC4) and paxilin (TGFB1I1 and PXN) receptors.
Interferon-inducible double-stranded RNA-dependent protein kinase activator A	4	2.17805	1.55434	2.11275	2.30692	1.29837	1.60483	1	1.01077	1.65896	0.0127347	Q9WTX2	Mouse	http://www.uniprot.org/uniprot/Q9WTX2	Prkra	Cytoplasm	Required for siRNA production by DICER1 and for subsequent siRNA-mediated post-transcriptional gene silencing. Does not seem to be required for processing of pre-miRNA to miRNA by DICER1 (By similarity). Activates EIF2AK2/PKR in the absence of double-stranded RNA (dsRNA), leading to phosphorylation of EIF2S1/EFI2-alpha and inhibition of translation and induction of apoptosis. Promotes UBC9-p53/TP…
Protein angel homolog 2	1	1.96063	2.54544	1.51077	1.69265	1	1.11469	1.13105	1.33475	1.68311	0.0127491	Q8K1C0	Mouse	http://www.uniprot.org/uniprot/Q8K1C0	Angel2
Protein disulfide-isomerase A3	26	1.06166	1.06818	1.05569	1	1.20845	1.27935	1.32493	1.12631	0.847437	0.0127621	P27773	Mouse	http://www.uniprot.org/uniprot/P27773	Pdia3	Endoplasmic reticulum
Bifunctional polynucleotide phosphatase/kinase	1	3.52744	2.83887	1.91181	2.83051	1.15011	1.10019	2.08607	1	2.08168	0.0127655	Q9JLV6	Mouse	http://www.uniprot.org/uniprot/Q9JLV6	Pnkp	Nucleus	Plays a key role in the repair of DNA damage, functioning as part of both the non-homologous end-joining (NHEJ) and base excision repair (BER) pathways. Through its two catalytic activities, PNK ensures that DNA termini are compatible with extension and ligation by either removing 3'-phosphates from, or by phosphorylating 5'-hydroxyl groups on, the ribose sugar of the DNA backbone.
Splicing factor U2AF 35 kDa subunit	3	1.45787	1.30187	1.18152	1.4561	1.13432	1	1.07536	1.07663	1.25921	0.0127969	Q9D883	Mouse	http://www.uniprot.org/uniprot/Q9D883	U2af1	Nucleus	Plays a critical role in both constitutive and enhancer-dependent splicing by mediating protein-protein interactions and protein-RNA interactions required for accurate 3'-splice site selection. Recruits U2 snRNP to the branch point. Directly mediates interactions between U2AF2 and proteins bound to the enhancers and thus may function as a bridge between U2AF2 and the enhancer complex to recruit i…
Vesicular integral-membrane protein VIP36	4	1	1.00718	1.01614	1.076	1.11938	1.07597	1.08756	1.13753	0.927357	0.0128482	Q9DBH5	Mouse	http://www.uniprot.org/uniprot/Q9DBH5	Lman2	Golgi apparatus membrane	Plays a role as an intracellular lectin in the early secretory pathway. Interacts with N-acetyl-D-galactosamine and high-mannose type glycans and may also bind to O-linked glycans. Involved in the transport and sorting of glycoproteins carrying high mannose-type glycans (By similarity).
D-3-phosphoglycerate dehydrogenase	16	1.30956	1	1.21046	1.11251	1.56338	1.5755	1.40589	1.44302	0.773664	0.0130244	Q61753	Mouse	http://www.uniprot.org/uniprot/Q61753	Phgdh
Aldehyde dehydrogenase, mitochondrial	12	1.18473	1.2419	1.25613	1.38513	1.10265	1	1.15345	1.08269	1.16804	0.0130545	P47738	Mouse	http://www.uniprot.org/uniprot/P47738	Aldh2	Mitochondrion matrix	Is capable of converting retinaldehyde to retinoic acid.
BTB/POZ domain-containing protein 17	5	1.10128	1.03126	1	1.24162	2.08091	2.56229	2.14616	1.38988	0.534787	0.0130745	Q9DB72	Mouse	http://www.uniprot.org/uniprot/Q9DB72	Btbd17	Secreted
Methylglutaconyl-CoA hydratase, mitochondrial	6	1.18415	1	1.13861	1.04488	1.28656	1.34744	1.20299	1.33995	0.843672	0.0132411	Q9JLZ3	Mouse	http://www.uniprot.org/uniprot/Q9JLZ3	Auh	Mitochondrion	Catalyzes the conversion of 3-methylglutaconyl-CoA to 3-hydroxy-3-methylglutaryl-CoA. Has very low enoyl-CoA hydratase activity. Was originally identified as RNA-binding protein that binds in vitro to clustered 5'-AUUUA-3' motifs (By similarity).
Brain-specific angiogenesis inhibitor 1-associated protein 2	26	1.11284	1.10879	1.06553	1.10043	1.05242	1.0385	1.05612	1	1.05801	0.0132582	Q8BKX1	Mouse	http://www.uniprot.org/uniprot/Q8BKX1	Baiap2	Cytoplasm	Adapter protein that links membrane-bound small G-proteins to cytoplasmic effector proteins. Necessary for CDC42-mediated reorganization of the actin cytoskeleton and for RAC1-mediated membrane ruffling. Involved in the regulation of the actin cytoskeleton by WASF family members and the Arp2/3 complex. Plays a role in neurite growth. Acts syngeristically with ENAH to promote filipodia formation. …
Stathmin	12	1	1.01691	1.08323	1.06155	1.23915	1.10668	1.15117	1.25355	0.876043	0.0132648	P54227	Mouse	http://www.uniprot.org/uniprot/P54227	Stmn1	Cytoplasm	Involved in the regulation of the microtubule (MT) filament system by destabilizing microtubules. Prevents assembly and promotes disassembly of microtubules. Phosphorylation at Ser-16 may be required for axon formation during neurogenesis (By similarity). Involved in the control of the learned and innate fear.
GMP reductase 1	4	1.49114	1.52136	1.42051	2.06326	1.19552	1.08005	1	1.09906	1.48499	0.0133338	Q9DCZ1	Mouse	http://www.uniprot.org/uniprot/Q9DCZ1	Gmpr		Catalyzes the irreversible NADPH-dependent deamination of GMP to IMP. It functions in the conversion of nucleobase, nucleoside and nucleotide derivatives of G to A nucleotides, and in maintaining the intracellular balance of A and G nucleotides.
Laminin subunit gamma-1	9	1.11628	1.12349	1.01057	1	1.69649	1.57095	1.42958	1.21777	0.718596	0.0133342	P02468	Mouse	http://www.uniprot.org/uniprot/P02468	Lamc1	Secreted	Binding to cells via a high affinity receptor, laminin is thought to mediate the attachment, migration and organization of cells into tissues during embryonic development by interacting with other extracellular matrix components.
Unconventional myosin-Ic	2	2.2796	1.93677	1.68756	1.84672	1.36256	1.56513	1	1.14089	1.52915	0.0133661	Q9WTI7	Mouse	http://www.uniprot.org/uniprot/Q9WTI7	Myo1c	Cytoplasm	Myosins are actin-based motor molecules with ATPase activity. Unconventional myosins serve in intracellular movements. Their highly divergent tails bind to membranous compartments, which then are moved relative to actin filaments. Involved in glucose transporter recycling in response to insulin by regulating movement of intracellular GLUT4-containing vesicles to the plasma membrane. Component of …
Stathmin-3	2	1	1.03466	1.16932	1.045	1.19537	1.1695	1.29876	1.34581	0.848195	0.0134346	O70166	Mouse	http://www.uniprot.org/uniprot/O70166	Stmn3	Golgi apparatus	Exhibits microtubule-destabilizing activity, which is antagonized by STAT3.
Palmdelphin	1	1		1.91387	1.10583	3.51037	1.70407	4.04096	3.3136	0.426414	0.0134346	Q9JHU2	Mouse	http://www.uniprot.org/uniprot/Q9JHU2	Palmd	Cytoplasm
WD repeat-containing protein 5	1	1	1.00342	1.08166	1.38036	1.59917	1.57198	1.66091	1.42219	0.713985	0.013486	P61965	Mouse	http://www.uniprot.org/uniprot/P61965	Wdr5	Nucleus	Contributes to histone modification. May position the N-terminus of histone H3 for efficient trimethylation at 'Lys-4'. As part of the MLL1/MLL complex it is involved in methylation and dimethylation at 'Lys-4' of histone H3. H3 'Lys-4' methylation represents a specific tag for epigenetic transcriptional activation. As part of the NSL complex it may be involved in acetylation of nucleosomal histo…
Calpain-2 catalytic subunit	10	1.14586	1.31924	1.13822	1.26809	1.00857	1.06389	1.0265	1	1.18845	0.0135246	O08529	Mouse	http://www.uniprot.org/uniprot/O08529	Capn2	Cytoplasm	Calcium-regulated non-lysosomal thiol-protease which catalyze limited proteolysis of substrates involved in cytoskeletal remodeling and signal transduction. Proteolytically cleaves MYOC at 'Arg-226' (By similarity).
Serine/threonine-protein kinase PAK 1	12	1.16012	1	1.09646	1.04361	1.20519	1.26446	1.29044	1.18403	0.869758	0.0135305	O88643	Mouse	http://www.uniprot.org/uniprot/O88643	Pak1	Cytoplasm	Protein kinase involved in intracellular signaling pathways downstream of integrins and receptor-type kinases that plays an important role in cytoskeleton dynamics, in cell adhesion, migration, proliferation, apoptosis, mitosis, and in vesicle-mediated transport processes. Can directly phosphorylate BAD and protects cells against apoptosis. Activated by interaction with CDC42 and RAC1. Functions …
Cell adhesion molecule 2	10	1.0367	1.11629	1	1.00903	1.10427	1.20093	1.19478	1.15257	0.894567	0.0135345	Q8BLQ9	Mouse	http://www.uniprot.org/uniprot/Q8BLQ9	Cadm2	Cell membrane	Adhesion molecule that engages in homo- and heterophilic interactions with the other nectin-like family members, leading to cell aggregation. Important for synapse organization, providing regulated trans-synaptic adhesion. Preferentially binds to oligodendrocytes (By similarity).
Acetyl-CoA acetyltransferase, cytosolic	8	1.04919	1	1.11432	1.02131	1.29355	1.54831	1.1915	1.43958	0.764637	0.0135595	Q8CAY6	Mouse	http://www.uniprot.org/uniprot/Q8CAY6	Acat2	Cytoplasm
Creatine kinase U-type, mitochondrial	17	1.12068	1.04948	1	1.08249	1.20885	1.12913	1.23385	1.16938	0.896957	0.0135695	P30275	Mouse	http://www.uniprot.org/uniprot/P30275	Ckmt1	Mitochondrion inner membrane	Reversibly catalyzes the transfer of phosphate between ATP and various phosphogens (e.g. creatine phosphate). Creatine kinase isoenzymes play a central role in energy transduction in tissues with large, fluctuating energy demands, such as skeletal muscle, heart, brain and spermatozoa.
Endoplasmin	22	1.02199	1.02841	1.01636	1	1.17028	1.35514	1.34259	1.16686	0.807721	0.0136601	P08113	Mouse	http://www.uniprot.org/uniprot/P08113	Hsp90b1	Endoplasmic reticulum lumen	Molecular chaperone that functions in the processing and transport of secreted proteins. When associated with CNPY3, required for proper folding of Toll-like receptors. Functions in endoplasmic reticulum associated degradation (ERAD). Has ATPase activity (By similarity).
Leucine-rich repeat-containing protein 47	5	1.48021	1.37446	1.17105	1.42691	1.06782	1.12873	1.14319	1	1.25644	0.0137311	Q505F5	Mouse	http://www.uniprot.org/uniprot/Q505F5	Lrrc47
Activated RNA polymerase II transcriptional coactivator p15	6	1.15637	1.40294	1.42114	1.42231	1	1.09463	1.09726	1.10749	1.25664	0.0138	P11031	Mouse	http://www.uniprot.org/uniprot/P11031	Sub1	Nucleus	General coactivator that functions cooperatively with TAFs and mediates functional interactions between upstream activators and the general transcriptional machinery. May be involved in stabilizing the multiprotein transcription complex. Binds single-stranded DNA. Also binds, in vitro, non-specifically to double-stranded DNA (ds DNA).
Catenin delta-1	10	1.10626	1.32028	1.25857	1.23465	1.02963	1.03889	1.07975	1	1.18598	0.0138609	P30999	Mouse	http://www.uniprot.org/uniprot/P30999	Ctnnd1	Cytoplasm	Binds to and inhibits the transcriptional repressor ZBTB33, which may lead to activation of target genes of the Wnt signaling pathway (By similarity). Associates with and regulates the cell adhesion properties of both C-, E- and N-cadherins, being critical for their surface stability. Implicated both in cell transformation by SRC and in ligand-induced receptor signaling through the EGF, PDGF, CSF…
Pleckstrin homology domain-containing family O member 2	3	1.09252	1.18427	1	1.03311	1.39255	1.54492	2.13238	2.06855	0.603762	0.0140695	Q8K124	Mouse	http://www.uniprot.org/uniprot/Q8K124	Plekho2
Complement component 1 Q subcomponent-binding protein, mitochondrial	5	1.45121	1.49765	1.41203	1.61101	1.20042	1	1.28825	1.21943	1.26843	0.0141086	O35658	Mouse	http://www.uniprot.org/uniprot/O35658	C1qbp	Mitochondrion matrix	Is believed to be a multifunctional and multicompartmental protein involved in inflammation and infection processes, ribosome biogenesis, regulation of apoptosis, transcriptional regulation and pre-mRNA splicing. At the cell surface is thought to act as an endothelial receptor for plasma proteins of the complement and kallikrein-kinin cascades. Putative receptor for C1q; specifically binds to the…
A-kinase anchor protein 2	1	1.19817	1.35136	1.60334	1.47711	1.09598	1.02818	1	1.05484	1.34721	0.0141449	O54931	Mouse	http://www.uniprot.org/uniprot/O54931	Akap2		Binds to regulatory subunit (RII) of protein kinase A. May be involved in establishing polarity in signaling systems or in integrating PKA-RII isoforms with downstream effectors to capture, amplify and focus diffuse, trans-cellular signals carried by cAMP.
Legumain	1	4.12835	4.0981	4.37912	4.08398	1.72331	1	1.31893	2.49567	2.55273	0.0142312	O89017	Mouse	http://www.uniprot.org/uniprot/O89017	Lgmn	Lysosome	Has a strict specificity for hydrolysis of asparaginyl bonds. Can also cleave aspartyl bonds slowly, especially under acidic conditions. May be involved in the processing of proteins for MHC class II antigen presentation in the lysosomal/endosomal system. Required for normal lysosomal protein degradation in renal proximal tubules. Required for normal degradation of internalized EGFR. Plays a role…
Cytochrome P450 2D11	1	2.03019	3.73794	1.85021	2.08272	1.02826	1.04074	1	1.12672	2.31213	0.0143654	P24457	Mouse	http://www.uniprot.org/uniprot/P24457	Cyp2d11	Endoplasmic reticulum membrane	Cytochromes P450 are a group of heme-thiolate monooxygenases. In liver microsomes, this enzyme is involved in an NADPH-dependent electron transport pathway. It oxidizes a variety of structurally unrelated compounds, including steroids, fatty acids, and xenobiotics.
Small glutamine-rich tetratricopeptide repeat-containing protein alpha	4	1	1.20645	1.23912	1.23918	1.68296	1.61419	1.65686	1.28242	0.75119	0.0143897	Q8BJU0	Mouse	http://www.uniprot.org/uniprot/Q8BJU0	Sgta		Co-chaperone that binds directly to HSC70 and HSP70 and regulates their ATPase activity.
Synaptotagmin-1	16	1.04878	1.14336	1.10916	1.13375	1.00611	1.02221	1.03974	1	1.09021	0.0144878	P46096	Mouse	http://www.uniprot.org/uniprot/P46096	Syt1	Cytoplasmic vesicle	May have a regulatory role in the membrane interactions during trafficking of synaptic vesicles at the active zone of the synapse (PubMed:7961887). It binds acidic phospholipids with a specificity that requires the presence of both an acidic head group and a diacyl backbone. A Ca(2+)-dependent interaction between synaptotagmin and putative receptors for activated protein kinase C has also been re…
Eukaryotic translation initiation factor 2 subunit 1	8	1.16258	1.26287	1.20242	1.0898	1.01031	1.03243	1.05675	1	1.15079	0.0144899	Q6ZWX6	Mouse	http://www.uniprot.org/uniprot/Q6ZWX6	Eif2s1	Cytoplasmic granule	Functions in the early steps of protein synthesis by forming a ternary complex with GTP and initiator tRNA. This complex binds to a 40S ribosomal subunit, followed by mRNA binding to form a 43S preinitiation complex. Junction of the 60S ribosomal subunit to form the 80S initiation complex is preceded by hydrolysis of the GTP bound to eIF-2 and release of an eIF-2-GDP binary complex. In order for …
Phosphoglucomutase-1	20	1.0859	1	1.14183	1.06475	1.22993	1.31088	1.14264	1.33797	0.854836	0.0146395	Q9D0F9	Mouse	http://www.uniprot.org/uniprot/Q9D0F9	Pgm1	Cytoplasm	This enzyme participates in both the breakdown and synthesis of glucose.
NAC-alpha domain-containing protein 1	10	1.01639	1.50396	1.2469	1	1.97771	2.33679	1.57309	1.61454	0.635452	0.014659	Q5SWP3	Mouse	http://www.uniprot.org/uniprot/Q5SWP3	Nacad	Cytoplasm	May prevent inappropriate targeting of non-secretory polypeptides to the endoplasmic reticulum (ER). May bind to nascent polypeptide chains as they emerge from the ribosome and block their interaction with the signal recognition particle (SRP), which normally targets nascent secretory peptides to the ER. May also reduce the inherent affinity of ribosomes for protein translocation sites in the ER …
CD81 antigen	3	1.10593	1.0267	1.1333	1	1.1913	1.465	1.23243	1.39448	0.807448	0.0146625	P35762	Mouse	http://www.uniprot.org/uniprot/P35762	Cd81	Membrane	May play an important role in the regulation of lymphoma cell growth. May be involved in the acrosome reaction.
78 kDa glucose-regulated protein	26	1.03315	1.09033	1.01589	1	1.17532	1.28025	1.32996	1.12306	0.84329	0.0146948	P20029	Mouse	http://www.uniprot.org/uniprot/P20029	Hspa5	Endoplasmic reticulum lumen	Probably plays a role in facilitating the assembly of multimeric protein complexes inside the endoplasmic reticulum. Involved in the correct folding of proteins and degradation of misfolded proteins via its interaction with DNAJC10, probably to facilitate the release of DNAJC10 from its substrate (By similarity).
Opsin-5	1	1.14298	1	1.54095	1.04328	2.06149	1.77205	1.69655	1.58577	0.664319	0.0147413	Q6VZZ7	Mouse	http://www.uniprot.org/uniprot/Q6VZZ7	Opn5	Membrane
60S ribosomal protein L31	2	1.00788	1.1077	1.16382	1	1.22494	1.19549	1.44484	1.37678	0.816359	0.0147414	P62900	Mouse	http://www.uniprot.org/uniprot/P62900	Rpl31
RNA-binding protein Raly	4	1.58549	1.30849	1.30349	1.24374	1.08272	1	1.16596	1.05809	1.26341	0.0147804	Q64012	Mouse	http://www.uniprot.org/uniprot/Q64012	Raly	Nucleus	Probable-RNA binding protein. Could be a heterogeneous nuclear ribonucleoprotein (hnRNP). May be involved in pre-mRNA splicing (By similarity).
DOMON domain-containing protein FRRS1L	5	1.12605	1.16144	1.16924	1	1.29097	1.24771	1.40446	1.26821	0.855198	0.0148166	B1AXV0	Mouse	http://www.uniprot.org/uniprot/B1AXV0	Frrs1l	Cell membrane
Transcriptional repressor p66 alpha	3	3.25309	4.73665	3.94297	4.84061	1.16143	2.82414	1	1	2.80229	0.0148962	Q8CHY6	Mouse	http://www.uniprot.org/uniprot/Q8CHY6	Gatad2a	Nucleus speckle	Transcriptional repressor (By similarity). Enhances MBD2-mediated repression. Efficient repression requires the presence of GATAD2B (By similarity).
Cdc42 effector protein 4	6	1	1.64232	1.8524	1.08952	2.88728	2.68238	3.00999	2.68488	0.495737	0.0149406	Q9JM96	Mouse	http://www.uniprot.org/uniprot/Q9JM96	Cdc42ep4	Endomembrane system	Probably involved in the organization of the actin cytoskeleton. May act downstream of CDC42 to induce actin filament assembly leading to cell shape changes. Induces pseudopodia formation, when overexpressed in fibroblasts.
Dihydropteridine reductase	11	1	1.08002	1.04106	1.36196	1.43011	1.51064	1.62253	1.51829	0.737153	0.0149465	Q8BVI4	Mouse	http://www.uniprot.org/uniprot/Q8BVI4	Qdpr		The product of this enzyme, tetrahydrobiopterin (BH-4), is an essential cofactor for phenylalanine, tyrosine, and tryptophan hydroxylases.
Envoplakin	1	3.25771	2.5865	2.60932	3.44337	1.19685		1	1.888	2.18434	0.0150425	Q9D952	Mouse	http://www.uniprot.org/uniprot/Q9D952	Evpl	Cell junction	Component of the cornified envelope of keratinocytes. May link the cornified envelope to desmosomes and intermediate filaments.
CaM kinase-like vesicle-associated protein	16	1.15328	1.21425	1.27556	1.20925	1.14733	1	1.08898	1.04314	1.13387	0.0150995	Q3UHL1	Mouse	http://www.uniprot.org/uniprot/Q3UHL1	Camkv	Cell membrane	Does not appear to have detectable kinase activity.
RNA-binding protein FUS	6	1.32589	1.26929	1.15395	1.29461	1.16026	1.00896	1	1.11682	1.17678	0.0151055	P56959	Mouse	http://www.uniprot.org/uniprot/P56959	Fus	Nucleus	Binds both single-stranded and double-stranded DNA and promotes ATP-independent annealing of complementary single-stranded DNAs and D-loop formation in superhelical double-stranded DNA. May play a role in maintenance of genomic integrity (By similarity).
Trans-L-3-hydroxyproline dehydratase	5	2.57641	1.94587	2.23255	1.7728	1.08773	1.73993	1	1.29465	1.6648	0.0151265	Q9CXA2	Mouse	http://www.uniprot.org/uniprot/Q9CXA2	L3hypdh		Catalyzes the dehydration of trans-3-hydroxy-L-proline to delta-1-pyrroline-2-carboxylate (Pyr2C).
Succinate--CoA ligase [GDP-forming] subunit beta, mitochondrial	3	1	1.05179	1.17821	1.1228	1.74426	1.31411	1.30522	1.5045	0.741775	0.0151473	Q9Z2I8	Mouse	http://www.uniprot.org/uniprot/Q9Z2I8	Suclg2	Mitochondrion	Catalyzes the GTP-dependent ligation of succinate and CoA to form succinyl-CoA.
Staphylococcal nuclease domain-containing protein 1	19	1.26469	1.16137	1.23389	1.11731	1.06106	1.04082	1	1.11622	1.13256	0.0151669	Q78PY7	Mouse	http://www.uniprot.org/uniprot/Q78PY7	Snd1	Cytoplasm	Functions as a bridging factor between STAT6 and the basal transcription factor. Plays a role in PIM1 regulation of MYB activity. Plays a role in cell viability (By similarity). Functions as a transcriptional coactivator for STAT5.
BRCA1-associated protein	3	2.50585	2.57116	1.75366	1.86935	1.26794		1.43093	1	1.76406	0.015373	Q99MP8	Mouse	http://www.uniprot.org/uniprot/Q99MP8	Brap	Cytoplasm	Negatively regulates MAP kinase activation by limiting the formation of Raf/MEK complexes probably by inactivation of the KSR1 scaffold protein. Also acts as a Ras responsive E3 ubiquitin ligase that, on activation of Ras, is modified by auto-polyubiquitination resulting in the release of inhibition of Raf/MEK complex formation. May also act as a cytoplasmic retention protein with a role in regul…
E3 ubiquitin-protein ligase TTC3	1	1.56042	2.62585	2.02835	2.40171	1	1.14374	1.49767	1.4932	1.67809	0.0154028	O88196	Mouse	http://www.uniprot.org/uniprot/O88196	Ttc3	Nucleus	E3 ubiquitin-protein ligase that mediates the ubiquitination and subsequent degradation of phosphorylated Akt (AKT1, AKT2 and AKT3) in the nucleus. Acts as a terminal regulator of Akt signaling after activation; its phosphorylation by Akt, which is a prerequisite for ubiquitin ligase activity, suggests the existence of a regulation mechanism required to control Akt levels after activation. Cataly…
Disheveled-associated activator of morphogenesis 2	1	5.31891	1.917	2.94947	4.79705	1.0945	1.35078	1.30457	1	3.1543	0.015421	Q80U19	Mouse	http://www.uniprot.org/uniprot/Q80U19	Daam2
ADP-ribose pyrophosphatase, mitochondrial	3	1.4988	1.57262	1.58922	1.77797	1.32352	1	1.34374	1.1601	1.33377	0.0155584	Q8BVU5	Mouse	http://www.uniprot.org/uniprot/Q8BVU5	Nudt9	Mitochondrion	Hydrolyzes ADP-ribose (ADPR) to AMP and ribose 5'-phosphate.
14-3-3 protein theta	15	1.02217	1.03785	1.05538	1	1.17994	1.10309	1.29667	1.24131	0.853637	0.0156719	P68254	Mouse	http://www.uniprot.org/uniprot/P68254	Ywhaq	Cytoplasm	Adapter protein implicated in the regulation of a large spectrum of both general and specialized signaling pathways. Binds to a large number of partners, usually by recognition of a phosphoserine or phosphothreonine motif. Binding generally results in the modulation of the activity of the binding partner. Negatively regulates the kinase activity of PDPK1 (By similarity).
Prosaposin	6	1.59523	1.35877	1.31935	1.26432	1.20366	1.16439	1.04936	1	1.2536	0.0156771	Q61207	Mouse	http://www.uniprot.org/uniprot/Q61207	Psap	Secreted	Prosaposin: Behaves as a myelinotrophic and neurotrophic factor, these effects are mediated by its G-protein-coupled receptors, GPR37 and GPR37L1, undergoing ligand-mediated internalization followed by ERK phosphorylation signaling.
Regulation of nuclear pre-mRNA domain-containing protein 2	1	2.10914	2.65078	2.29944	2.17304	1	1.4345	1.47648	1.74022	1.63371	0.0156953	Q6NXI6	Mouse	http://www.uniprot.org/uniprot/Q6NXI6	Rprd2
Far upstream element-binding protein 1	15	1	1.1704	1.14187	1.11843	1.37967	1.25113	1.36057	1.20444	0.852745	0.0157266	Q91WJ8	Mouse	http://www.uniprot.org/uniprot/Q91WJ8	Fubp1	Nucleus	Regulates MYC expression by binding to a single-stranded far-upstream element (FUSE) upstream of the MYC promoter. May act both as activator and repressor of transcription (By similarity).
Potassium voltage-gated channel subfamily D member 2	4	1.12756	1.21796	1	1.12235	1.27529	1.24522	1.4737	1.41697	0.825674	0.0157377	Q9Z0V2	Mouse	http://www.uniprot.org/uniprot/Q9Z0V2	Kcnd2	Cell membrane	Voltage-gated potassium channel that mediates transmembrane potassium transport in excitable membranes, primarily in the brain, but also in rodent heart. Mediates the major part of the dendritic A-type current I(SA) in brain neurons (PubMed:10818150, PubMed:17122039, PubMed:18045912, PubMed:18187474, PubMed:20371829, PubMed:22815518). This current is activated at membrane potentials that are belo…
26S proteasome non-ATPase regulatory subunit 14	3	1.31569	1.50667	1.38296	1.44682	1	1.24588	1.22289	1.09948	1.23726	0.0157766	O35593	Mouse	http://www.uniprot.org/uniprot/O35593	Psmd14		Metalloprotease component of the 26S proteasome that specifically cleaves 'Lys-63'-linked polyubiquitin chains. The 26S proteasome is involved in the ATP-dependent degradation of ubiquitinated proteins. Plays a role in response to double-strand breaks (DSBs): acts as a regulator of non-homologous end joining (NHEJ) by cleaving 'Lys-63'-linked polyubiquitin, thereby promoting retention of JMJD2A/K…
Apolipoprotein A-I	11	1.95878	1.86969	1.87042	1.65263	1	1.42634	1.41259	1.04211	1.50614	0.0157767	Q00623	Mouse	http://www.uniprot.org/uniprot/Q00623	Apoa1	Secreted	Participates in the reverse transport of cholesterol from tissues to the liver for excretion by promoting cholesterol efflux from tissues and by acting as a cofactor for the lecithin cholesterol acyltransferase (LCAT). As part of the SPAP complex, activates spermatozoa motility.
DENN domain-containing protein 1A	1	1.52568	1.75235	1.71829	1.68332	1.06362	1.12083	1.46463	1	1.43677	0.0158588	Q8K382	Mouse	http://www.uniprot.org/uniprot/Q8K382	Dennd1a	Cytoplasmic vesicle	Guanine nucleotide exchange factor (GEF) regulating clathrin-mediated endocytosis through RAB35 activation. Promotes the exchange of GDP to GTP, converting inactive GDP-bound RAB35 into its active GTP-bound form. Regulates clathrin-mediated endocytosis of synaptic vesicles and mediates exit from early endosomes (PubMed:17182770, PubMed:20159556). Binds phosphatidylinositol-phosphates (PtdInsPs), …
Cellular nucleic acid-binding protein	6	1.33438	1.30667	1.19562	1.29039	1.04416	1.02841	1.21184	1	1.19668	0.0158935	P53996	Mouse	http://www.uniprot.org/uniprot/P53996	Cnbp	Cytoplasm	Single-stranded DNA-binding protein, with specificity to the sterol regulatory element (SRE). Involved in sterol-mediated repression.
ATP-dependent 6-phosphofructokinase, muscle type	26	1.08122	1	1.06405	1.06072	1.11366	1.1794	1.1055	1.13563	0.927616	0.0159275	P47857	Mouse	http://www.uniprot.org/uniprot/P47857	Pfkm	Cytoplasm	Catalyzes the phosphorylation of D-fructose 6-phosphate to fructose 1,6-bisphosphate by ATP, the first committing step of glycolysis.
Leukotriene A-4 hydrolase	17	1.16748	1.34123	1.33007	1.16778	1.14217	1	1.07657	1.00971	1.18402	0.0159299	P24527	Mouse	http://www.uniprot.org/uniprot/P24527	Lta4h	Cytoplasm	Epoxide hydrolase that catalyzes the final step in the biosynthesis of the proinflammatory mediator leukotriene B4. Has also aminopeptidase activity.
Syntaxin-7	3	1	1.10286	1.11424	1.07647	1.2138	1.20924	1.19545	1.13621	0.903015	0.0159856	O70439	Mouse	http://www.uniprot.org/uniprot/O70439	Stx7	Early endosome membrane	May be involved in protein trafficking from the plasma membrane to the early endosome (EE) as well as in homotypic fusion of endocytic organelles. Mediates the endocytic trafficking from early endosomes to late endosomes and lysosomes (By similarity).
Nucleosome assembly protein 1-like 4	9	1.02114	1.04105	1	1.0955	1.18184	1.25324	1.15448	1.09425	0.887669	0.0161269	Q78ZA7	Mouse	http://www.uniprot.org/uniprot/Q78ZA7	Nap1l4	Nucleus
BRISC and BRCA1-A complex member 2	4	2.02992	2.3045	1.40956	1.67898	1.3136	1.03572	1	1.32232	1.58894	0.0161768	Q8K3W0	Mouse	http://www.uniprot.org/uniprot/Q8K3W0	Bre	Cytoplasm	Component of the BRCA1-A complex, a complex that specifically recognizes 'Lys-63'-linked ubiquitinated histones H2A and H2AX at DNA lesions sites, leading to target the BRCA1-BARD1 heterodimer to sites of DNA damage at double-strand breaks (DSBs). The BRCA1-A complex also possesses deubiquitinase activity that specifically removes 'Lys-63'-linked ubiquitin on histones H2A and H2AX. In the BRCA1-A…
Multifunctional protein ADE2	12	1.45838	1.4668	1.30821	1.5858	1.12665	1.32949	1.06358	1	1.28752	0.0162642	Q9DCL9	Mouse	http://www.uniprot.org/uniprot/Q9DCL9	Paics
Sorbin and SH3 domain-containing protein 2	7	1.48807	1.17405	1.25313	1.28315	1.0571	1	1.11983	1.01843	1.23908	0.0162976	Q3UTJ2	Mouse	http://www.uniprot.org/uniprot/Q3UTJ2	Sorbs2	Cytoplasm	Adapter protein that plays a role in the assembling of signaling complexes, being a link between ABL kinases and actin cytoskeleton. Can form complex with ABL1 and CBL, thus promoting ubiquitination and degradation of ABL1 or with AKT1 and PAK1, thus mediating AKT1-mediated activation of PAK1 (By similarity). May play a role in the regulation of pancreatic cell adhesion, possibly by acting on WAS…
Glucose-6-phosphate 1-dehydrogenase X	14	1.13906	1.39242	1.30953	1.47705	1	1.02361	1.06287	1.00922	1.29845	0.0163643	Q00612	Mouse	http://www.uniprot.org/uniprot/Q00612	G6pdx		Catalyzes the rate-limiting step of the oxidative pentose-phosphate pathway, which represents a route for the dissimilation of carbohydrates besides glycolysis. The main function of this enzyme is to provide reducing power (NADPH) and pentose phosphates for fatty acid and nucleic acid synthesis (By similarity).
A-kinase anchor protein 7 isoform alpha	2	2.16472	1.38363	1.67297	1.40904	1.22844		1		1.48767	0.0163729	O55074	Mouse	http://www.uniprot.org/uniprot/O55074	Akap7	Lateral cell membrane	Targets the cAMP-dependent protein kinase (PKA) to the plasma membrane, and permits functional coupling to the L-type calcium channel. The membrane-associated form reduces epithelial sodium channel (ENaC) activity, whereas the free cytoplasmic form may negatively regulate ENaC channel feedback inhibition by intracellular sodium (By similarity).
Phospholipid transfer protein	2	1.405	1		1.23126	2.57202	5.18783	4.37813	1.62355	0.352312	0.0163849	P55065	Mouse	http://www.uniprot.org/uniprot/P55065	Pltp	Secreted	Facilitates the transfer of a spectrum of different lipid molecules, including diacylglycerol, phosphatidic acid, sphingomyelin, phosphatidylcholine, phosphatidylglycerol, cerebroside and phosphatidyl ethanolamine. Essential for the transfer of excess surface lipids from triglyceride-rich lipoproteins to HDL, thereby facilitating the formation of smaller lipoprotein remnants, contributing to the …
Microtubule-associated protein 1A	69	1.06438	1	1.03004	1.02544	1.10772	1.06907	1.09225	1.1579	0.930636	0.0164412	Q9QYR6	Mouse	http://www.uniprot.org/uniprot/Q9QYR6	Map1a	Cytoplasm	Structural protein involved in the filamentous cross-bridging between microtubules and other skeletal elements.
OTU domain-containing protein 6B	1	1.28255	1.39092	1.304	1.18788	1.10096	1	1.11074	1.19085	1.17326	0.0164591	Q8K2H2	Mouse	http://www.uniprot.org/uniprot/Q8K2H2	Otud6b
Mitotic spindle assembly checkpoint protein MAD1	2	2.60647	1.88154	2.02823	2.03547	1.03652	1	1.54776	1.58264	1.65509	0.0164838	Q9WTX8	Mouse	http://www.uniprot.org/uniprot/Q9WTX8	Mad1l1	Nucleus	Component of the spindle-assembly checkpoint that prevents the onset of anaphase until all chromosomes are properly aligned at the metaphase plate. May recruit MAD2L1 to unattached kinetochores. Has a role in the correct positioning of the septum. Required for anchoring MAD2L1 to the nuclear periphery. Binds to the TERT promoter and represses telomerase expression, possibly by interfering with MY…
Chitinase-like protein 3	1	1.48871	1.23729	2.04227	1					#DIV/0!	0.0165523	O35744	Mouse	http://www.uniprot.org/uniprot/O35744	Chil3	Secreted	Lectin that binds saccharides with a free amino group, such as glucosamine or galactosamine. Binding to oligomeric saccharides is much stronger than binding to mono- or disaccharides. Also binds chitin and heparin. Has weak hexosaminidase activity but no chitinase activity. Has chemotactic activity for T-lymphocytes, bone marrow cells and eosinophils. May play a role in inflammation and allergy.
Hsp90 co-chaperone Cdc37	6	1	1.19138	1.19209	1.17502	1.416	1.39363	1.3532	1.37967	0.82246	0.0165657	Q61081	Mouse	http://www.uniprot.org/uniprot/Q61081	Cdc37	Cytoplasm	Co-chaperone that binds to numerous kinases and promotes their interaction with the Hsp90 complex, resulting in stabilization and promotion of their activity.
Sorting nexin-5	5	1.42267	1.66528	1.50097	1.35788	1.1475	1	1.33262	1.17036	1.27875	0.0166639	Q9D8U8	Mouse	http://www.uniprot.org/uniprot/Q9D8U8	Snx5	Endosome	Involved in several stages of intracellular trafficking. Interacts with membranes containing phosphatidylinositol lipids. Acts in part as component of the retromer membrane-deforming SNX-BAR subcomplex. The SNX-BAR retromer mediates retrograde transport of cargo proteins from endosomes to the trans-Golgi network (TGN) and is involved in endosome-to-plasma membrane transport for cargo protein recy…
Myelin basic protein	17	1.52226	1	1.15663	1.17688	1.73075	1.89872	1.43346	2.02584	0.684994	0.0166939	P04370	Mouse	http://www.uniprot.org/uniprot/P04370	Mbp	Myelin membrane	The classic group of MBP isoforms (isoform 4-isoform 13) are with PLP the most abundant protein components of the myelin membrane in the CNS. They have a role in both its formation and stabilization. The non-classic group of MBP isoforms (isoform 1-isoform 3/Golli-MBPs) may preferentially have a role in the early developing brain long before myelination, maybe as components of transcriptional com…
Tubulin gamma-1 chain	5	2.39486	1.76433	2.06845	2.4847	1.55735	1.42718	1	1.59289	1.56207	0.0167037	P83887	Mouse	http://www.uniprot.org/uniprot/P83887	Tubg1	Cytoplasm	Tubulin is the major constituent of microtubules. The gamma chain is found at microtubule organizing centers (MTOC) such as the spindle poles or the centrosome. Pericentriolar matrix component that regulates alpha/beta chain minus-end nucleation, centrosome duplication and spindle formation (By similarity).
2-iminobutanoate/2-iminopropanoate deaminase	6	1.19543	1	1.07563	1.14251	1.72211	1.67293	1.35987	1.28271	0.731012	0.0167084	P52760	Mouse	http://www.uniprot.org/uniprot/P52760	Hrsp12		Endoribonuclease responsible for the inhibition of the translation by cleaving mRNA. Inhibits cell-free protein synthesis. Cleaves phosphodiester bonds only in single-stranded RNA (By similarity).
ATP synthase subunit f, mitochondrial	3	1	1.02134	1.01076	1.03625	1.04055	1.07179	1.10951	1.09993	0.941357	0.0168119	P56135	Mouse	http://www.uniprot.org/uniprot/P56135	Atp5j2	Mitochondrion	Mitochondrial membrane ATP synthase (F(1)F(0) ATP synthase or Complex V) produces ATP from ADP in the presence of a proton gradient across the membrane which is generated by electron transport complexes of the respiratory chain. F-type ATPases consist of two structural domains, F(1) - containing the extramembraneous catalytic core and F(0) - containing the membrane proton channel, linked together…
Nucleoside diphosphate kinase B	6	1.17225	1.26862	1.23223	1.16745	1.04454	1	1.05829	1.15868	1.13588	0.0169024	Q01768	Mouse	http://www.uniprot.org/uniprot/Q01768	Nme2	Cytoplasm	Major role in the synthesis of nucleoside triphosphates other than ATP. The ATP gamma phosphate is transferred to the NDP beta phosphate via a ping-pong mechanism, using a phosphorylated active-site intermediate. Negatively regulates Rho activity by interacting with AKAP13/LBC. Exhibits histidine protein kinase activity (By similarity).
Eukaryotic translation initiation factor 4B	7	1.05094	1.06962	1	1.08258	1.16482	1.09123	1.12128	1.16774	0.924769	0.0169325	Q8BGD9	Mouse	http://www.uniprot.org/uniprot/Q8BGD9	Eif4b		Required for the binding of mRNA to ribosomes. Functions in close association with EIF4-F and EIF4-A. Binds near the 5'-terminal cap of mRNA in presence of EIF-4F and ATP. Promotes the ATPase activity and the ATP-dependent RNA unwinding activity of both EIF4-A and EIF4-F (By similarity).
FSD1-like protein	3	1.94169	1.84843	1.84488	2.43148	1.38504	1.56251	1.45031	1	1.49439	0.0169342	Q8BYN5	Mouse	http://www.uniprot.org/uniprot/Q8BYN5	Fsd1l
Heat shock 70 kDa protein 4	30	1	1.04422	1.08148	1.08798	1.1328	1.1365	1.17347	1.12552	0.922378	0.0170289	Q61316	Mouse	http://www.uniprot.org/uniprot/Q61316	Hspa4	Cytoplasm
Tubulin alpha-1C chain	39	1.13646	1.08061	1.12825	1.1382	1.05271	1	1.08678	1.02398	1.07687	0.0171833	P68373	Mouse	http://www.uniprot.org/uniprot/P68373	Tuba1c	Cytoplasm	Tubulin is the major constituent of microtubules. It binds two moles of GTP, one at an exchangeable site on the beta chain and one at a non-exchangeable site on the alpha chain.
Platelet-activating factor acetylhydrolase IB subunit alpha	18	1.10009	1.20918	1.15932	1.18307	1.04791	1	1.07653	1.10383	1.10013	0.0172119	P63005	Mouse	http://www.uniprot.org/uniprot/P63005	Pafah1b1	Cytoplasm	Positively regulates the activity of the minus-end directed microtubule motor protein dynein. May enhance dynein-mediated microtubule sliding by targeting dynein to the microtubule plus end. Required for several dynein- and microtubule-dependent processes such as the maintenance of Golgi integrity, the peripheral transport of microtubule fragments and the coupling of the nucleus and centrosome. R…
AH receptor-interacting protein	7	1.64402	1.39717	1.28583	1.55511	1.17682	1.21313	1.23443	1	1.27198	0.0172633	O08915	Mouse	http://www.uniprot.org/uniprot/O08915	Aip	Cytoplasm	May play a positive role in AHR-mediated (aromatic hydrocarbon receptor) signaling, possibly by influencing its receptivity for ligand and/or its nuclear targeting.
Ectonucleoside triphosphate diphosphohydrolase 2	2	1	1.37308	1.24102	1.58166	1.79877	2.17532	1.83786	1.89819	0.673887	0.0172845	O55026	Mouse	http://www.uniprot.org/uniprot/O55026	Entpd2	Cell membrane	In the nervous system, could hydrolyze ATP and other nucleotides to regulate purinergic neurotransmission. Hydrolyzes ADP only to a marginal extent (By similarity).
Fibrinogen gamma chain	2	1.4163	1	1.59843	1.17359	2.30012	2.87478	2.38952	1.54243	0.569716	0.0173077	Q8VCM7	Mouse	http://www.uniprot.org/uniprot/Q8VCM7	Fgg	Secreted	Together with fibrinogen alpha (FGA) and fibrinogen beta (FGB), polymerizes to form an insoluble fibrin matrix (By similarity). Fibrin has a major function in hemostasis as one of the primary components of blood clots (By similarity). In addition, functions during the early stages of wound repair to stabilize the lesion and guide cell migration during re-epithelialization (By similarity). Was ori…
F-box only protein 6	4	3.17489	2.60135	3.04519	2.89247	2.07973	1.61825	1	1.20745	1.98358	0.0173431	Q9QZN4	Mouse	http://www.uniprot.org/uniprot/Q9QZN4	Fbxo6	Cytoplasm	Substrate-recognition component of some SCF (SKP1-CUL1-F-box protein)-type E3 ubiquitin ligase complexes. Involved in DNA damage response by specifically recognizing activated CHEK1 (phosphorylated on 'Ser-345'), promoting its ubiquitination and degradation. Ubiquitination of CHEK1 is required to insure that activated CHEK1 does not accumulate as cells progress through S phase, or when replicatio…
Coronin-1C	15	1.12702	1.11367	1.21256	1.2247	1	1.09679	1.05483	1.06545	1.10929	0.0173937	Q9WUM4	Mouse	http://www.uniprot.org/uniprot/Q9WUM4	Coro1c	Cell membrane	May be involved in cytokinesis, motility, and signal transduction.
Tetraspanin-31	2	1.32472	1.35372	1.59246	1	1.99327	2.392	1.71171	1.77567	0.669519	0.0175379	Q9CQ88	Mouse	http://www.uniprot.org/uniprot/Q9CQ88	Tspan31	Membrane
EP300-interacting inhibitor of differentiation 2	1	2.59221	3.57881	5.42591	3.28635	1.84125	2.09395	2.05427	1	2.12939	0.0175971	Q6X7S9	Mouse	http://www.uniprot.org/uniprot/Q6X7S9	Eid2	Nucleus	Interacts with EP300 and acts as a repressor of MYOD-dependent transcription and muscle differentiation. Inhibits EP300 histone acetyltransferase activity. Acts as a repressor of TGFB/SMAD transcriptional responses. May act as a repressor of the TGFB/SMAD3-dependent signaling by selectively blocking formation of TGFB-induced SMAD3-SMAD4 complex (By similarity).
CLIP-associating protein 2	21	1.04613	1.07491	1.08136	1	1.1164	1.14211	1.22665	1.26838	0.884057	0.0176071	Q8BRT1	Mouse	http://www.uniprot.org/uniprot/Q8BRT1	Clasp2	Cytoplasm	Microtubule plus-end tracking protein that promotes the stabilization of dynamic microtubules. Involved in the nucleation of noncentrosomal microtubules originating from the trans-Golgi network (TGN). Required for the polarization of the cytoplasmic microtubule arrays in migrating cells towards the leading edge of the cell. May act at the cell cortex to enhance the frequency of rescue of depolyme…
G-protein coupled receptor-associated sorting protein 1	4	1.97508	1.35659	1.7878	1.83628	1	1.11988	1.35464	1.35878	1.43913	0.0176285	Q5U4C1	Mouse	http://www.uniprot.org/uniprot/Q5U4C1	Gprasp1	Cytoplasm	Modulates lysosomal sorting and functional down-regulation of a variety of G-protein coupled receptors. Targets receptors for degradation in lysosomes via its interaction with BECN2.
28S ribosomal protein S9, mitochondrial	1	2.10065	2.40064	2.535	2.25486	1.51576	1.19812	1	1.77052	1.69411	0.0177318	Q9D7N3	Mouse	http://www.uniprot.org/uniprot/Q9D7N3	Mrps9	Mitochondrion
Prolow-density lipoprotein receptor-related protein 1	42	1	1.03774	1.00763	1.00536	1.06711	1.04515	1.03269	1.07723	0.959394	0.0178527	Q91ZX7	Mouse	http://www.uniprot.org/uniprot/Q91ZX7	Lrp1	Cell membrane	Endocytic receptor involved in endocytosis and in phagocytosis of apoptotic cells. Required for early embryonic development. Involved in cellular lipid homeostasis. Involved in the plasma clearance of chylomicron remnants and activated LRPAP1 (alpha 2-macroglobulin), as well as the local metabolism of complexes between plasminogen activators and their endogenous inhibitors. May modulate cellular …
Sorting nexin-2	10	1.22	1.15057	1.2828	1.32205	1.17108	1.08342	1.04101	1	1.15829	0.0178582	Q9CWK8	Mouse	http://www.uniprot.org/uniprot/Q9CWK8	Snx2	Early endosome membrane	Involved in several stages of intracellular trafficking. Interacts with membranes containing phosphatidylinositol 3-phosphate (PtdIns(3P)) or phosphatidylinositol 3,5-bisphosphate (PtdIns(3,5)P2). Acts in part as component of the retromer membrane-deforming SNX-BAR subcomplex. The SNX-BAR retromer mediates retrograde transport of cargo proteins from endosomes to the trans-Golgi network (TGN) and …
Ragulator complex protein LAMTOR2	3	1	1.5928	1.1701	1.21609	1.86961	1.46363	2.10286	2.17925	0.65381	0.0178622	Q9JHS3	Mouse	http://www.uniprot.org/uniprot/Q9JHS3	Lamtor2	Late endosome membrane	As part of the Ragulator complex it is involved in amino acid sensing and activation of mTORC1, a signaling complex promoting cell growth in response to growth factors, energy levels, and amino acids. Activated by amino acids through a mechanism involving the lysosomal V-ATPase, the Ragulator functions as a guanine nucleotide exchange factor activating the small GTPases Rag. Activated Ragulator a…
Thioredoxin-related transmembrane protein 4	5	1.52658	1.52446	1.54451	1.65867	1.21819	1	1.03277	1.35402	1.35814	0.0179448	Q8C0L0	Mouse	http://www.uniprot.org/uniprot/Q8C0L0	Tmx4	Membrane
RING finger and CHY zinc finger domain-containing protein 1	1	2.99355	4.25955	4.97108	2.15928		2.36011	1.14098	1	2.39666	0.0179524	Q9CR50	Mouse	http://www.uniprot.org/uniprot/Q9CR50	Rchy1	Nucleus	Mediates E3-dependent ubiquitination and proteasomal degradation of target proteins, including p53/TP53, P73, HDAC1 and CDKN1B. Preferentially acts on tetrameric p53/TP53. Increases AR transcription factor activity. Monoubiquitinates the translesion DNA polymerase POLH (By similarity). Contributes to the regulation of the cell cycle progression.
Phosphatidylinositol 4-kinase type 2-alpha	2	1.92734	1.83637	1.24179	1.83553	1.15174	1	1.05169	1.1496	1.57156	0.018106	Q2TBE6	Mouse	http://www.uniprot.org/uniprot/Q2TBE6	Pi4k2a	Golgi apparatus	Membrane-bound phosphatidylinositol-4 kinase (PI4-kinase) that catalyzes the phosphorylation of phosphatidylinositol (PI) to phosphatidylinositol 4-phosphate (PI4P), a lipid that plays important roles in endocytosis, Golgi function, protein sorting and membrane trafficking and is required for prolonged survival of neurons. Besides, phosphorylation of phosphatidylinositol (PI) to phosphatidylinosi…
PDZ domain-containing protein 11	1	1.64355	2.24357	3.10177	1.88126	1.60649			1	1.70155	0.0181629	Q9CZG9	Mouse	http://www.uniprot.org/uniprot/Q9CZG9	Pdzd11	Cytoplasm
AP2-associated protein kinase 1	20	1.00939	1	1.04515	1.0274	1.04953	1.12626	1.1149	1.15861	0.917434	0.0181819	Q3UHJ0	Mouse	http://www.uniprot.org/uniprot/Q3UHJ0	Aak1	Cell membrane	Regulates clathrin-mediated endocytosis by phosphorylating the AP2M1/mu2 subunit of the adaptor protein complex 2 (AP-2) which ensures high affinity binding of AP-2 to cargo membrane proteins during the initial stages of endocytosis. Isoform 1 and isoform 2 display similar levels of kinase activity towards AP2M1. Regulates phosphorylation of other AP-2 subunits as well as AP-2 localization and AP…
Plexin-A4	12	1.24351	1.22097	1.34318	1.46189	1.09464	1.20755	1	1.09093	1.1995	0.0181996	Q80UG2	Mouse	http://www.uniprot.org/uniprot/Q80UG2	Plxna4	Cell membrane	Coreceptor for SEMA3A. Necessary for signaling by class 3 semaphorins and subsequent remodeling of the cytoskeleton. Plays a role in axon guidance in the developing nervous system. Class 3 semaphorins bind to a complex composed of a neuropilin and a plexin. The plexin modulates the affinity of the complex for specific semaphorins, and its cytoplasmic domain is required for the activation of down-…
Glyoxalase domain-containing protein 4	16	1	1.0507	1.0718	1.02237	1.13602	1.06241	1.16155	1.1302	0.923097	0.0183513	Q9CPV4	Mouse	http://www.uniprot.org/uniprot/Q9CPV4	Glod4	Mitochondrion
Microtubule-associated protein 1B	60	1.01796	1	1.04518	1.11718	1.18373	1.14412	1.13344	1.16345	0.903904	0.0183582	P14873	Mouse	http://www.uniprot.org/uniprot/P14873	Map1b	Cytoplasm	Phosphorylated MAP1B may play a role in the cytoskeletal changes that accompany neurite extension. Possibly MAP1B binds to at least two tubulin subunits in the polymer, and this bridging of subunits might be involved in nucleating microtubule polymerization and in stabilizing microtubules. Acts as a positive cofactor in DAPK1-mediated autophagic vesicle formation and membrane blebbing (By similar…
FAS-associated factor 1	4	2.45076	1.35149	1.37716	1.71102	1		1.05428	1.0832	1.64713	0.0184157	P54731	Mouse	http://www.uniprot.org/uniprot/P54731	Faf1	Nucleus	Potentiates but cannot initiate FAS-induced apoptosis.
Transmembrane protein 43	1	1.54034	3.17008	2.97553	2.36871	1	1.1263	1.75319	1.18533	1.98519	0.0184259	Q9DBS1	Mouse	http://www.uniprot.org/uniprot/Q9DBS1	Tmem43	Endoplasmic reticulum	May have an important role in maintaining nuclear envelope structure by organizing protein complexes at the inner nuclear membrane. Required for retaining emerin at the inner nuclear membrane.
Extended synaptotagmin-1	3	1.1584	1.0372	1	1.16758	1.34362	1.61117	1.26594	1.27744	0.793569	0.0184528	Q3U7R1	Mouse	http://www.uniprot.org/uniprot/Q3U7R1	Esyt1	Endoplasmic reticulum membrane	Binds glycerophospholipids in a barrel-like domain and may play a role in cellular lipid transport (By similarity). Binds calcium (via the C2 domains) and translocates to sites of contact between the endoplasmic reticulum and the cell membrane in response to increased cytosolic calcium levels. Helps tether the endoplasmic reticulum to the cell membrane and promotes the formation of appositions be…
Vacuolar protein sorting-associated protein 37A	2	1.53923	1.47055	1.5041	1.29908	1.24191	1.15909	1.27187	1	1.24398	0.0184667	Q8CHS8	Mouse	http://www.uniprot.org/uniprot/Q8CHS8	Vps37a	Late endosome membrane	Component of the ESCRT-I complex, a regulator of vesicular trafficking process. Required for the sorting of endocytic ubiquitinated cargos into multivesicular bodies. May be involved in cell growth and differentiation (By similarity).
Synaptic vesicle glycoprotein 2B	7	1.2083	1.33709	1.31107	1.18457	1.12204	1	1.09931	1.16085	1.15034	0.0185147	Q8BG39	Mouse	http://www.uniprot.org/uniprot/Q8BG39	Sv2b	Cytoplasmic vesicle	Probably plays a role in the control of regulated secretion in neural and endocrine cells.
Tubulin polymerization-promoting protein	9	1.05699	1.08114	1.02931	1	1.12365	1.08225	1.19685	1.18108	0.90916	0.0185658	Q7TQD2	Mouse	http://www.uniprot.org/uniprot/Q7TQD2	Tppp	Cytoplasm	May play a role in the polymerization of tubulin into microtubules, microtubule bundling and the stabilization of existing microtubules, thus maintaining the integrity of the microtubule network. May play a role in mitotic spindle assembly and nuclear envelope breakdown.
Fascin	18	1.10404	1.0842	1.13989	1.12667	1.03079	1.06745	1	1.07209	1.06821	0.018632	Q61553	Mouse	http://www.uniprot.org/uniprot/Q61553	Fscn1	Cytoplasm	Organizes filamentous actin into bundles with a minimum of 4.1:1 actin/fascin ratio. Plays a role in the organization of actin filament bundles and the formation of microspikes, membrane ruffles, and stress fibers. Important for the formation of a diverse set of cell protrusions, such as filopodia, and for cell motility and migration (By similarity).
1,2-dihydroxy-3-keto-5-methylthiopentene dioxygenase	1	1.9197	1.39846	1.43359	1.84268	1.33223	1.25256	1	1.07209	1.41606	0.0186765	Q99JT9	Mouse	http://www.uniprot.org/uniprot/Q99JT9	Adi1	Cytoplasm	Catalyzes the formation of formate and 2-keto-4-methylthiobutyrate (KMTB) from 1,2-dihydroxy-3-keto-5-methylthiopentene (DHK-MTPene). Also down-regulates cell migration mediated by MMP14.
DNA replication complex GINS protein SLD5	2	3.46824	1.29667	2.33124	4.85685	1		1.12059		2.81831	0.0186986	Q99LZ3	Mouse	http://www.uniprot.org/uniprot/Q99LZ3	Gins4	Cytoplasm	The GINS complex plays an essential role in the initiation of DNA replication, and progression of DNA replication forks. GINS4 is important for GINS complex assembly. GINS complex seems to bind preferentially to single-stranded DNA (By similarity).
Thimet oligopeptidase	17	1.09621	1.21849	1.21572	1.26893	1.04653	1.09724	1	1.08336	1.13537	0.01873	Q8C1A5	Mouse	http://www.uniprot.org/uniprot/Q8C1A5	Thop1	Cytoplasm	Involved in the metabolism of neuropeptides under 20 amino acid residues long. Involved in cytoplasmic peptide degradation. Able to degrade the beta-amyloid precursor protein and generate amyloidogenic fragments (By similarity).
Ataxin-2-like protein	4	1.42622	1.73343	1.31489	1.59175	1	1.1536	1.20913	1.29821	1.30152	0.0188045	Q7TQH0	Mouse	http://www.uniprot.org/uniprot/Q7TQH0	Atxn2l	Membrane	Involved in the regulation of stress granule and P-body formation.
Charged multivesicular body protein 2a	3	1	1.10871	1.06757	1.08699	1.24948	1.12014	1.34837	1.29872	0.849814	0.018818	Q9DB34	Mouse	http://www.uniprot.org/uniprot/Q9DB34	Chmp2a	Late endosome membrane	Probable core component of the endosomal sorting required for transport complex III (ESCRT-III) which is involved in multivesicular bodies (MVBs) formation and sorting of endosomal cargo proteins into MVBs. MVBs contain intraluminal vesicles (ILVs) that are generated by invagination and scission from the limiting membrane of the endosome and mostly are delivered to lysosomes enabling degradation …
Acetyl-coenzyme A synthetase, cytoplasmic	3	1	1.14223	1.25371	1.0811	1.5537	2.0515	1.34407	1.52044	0.692001	0.0189859	Q9QXG4	Mouse	http://www.uniprot.org/uniprot/Q9QXG4	Acss2	Cytoplasm	Activates acetate so that it can be used for lipid synthesis or for energy generation.
Cytosolic 5'-nucleotidase 3A	9	1.59723	1.58532	1.73418	1.58364	1	1.16108	1.04087	1.43152	1.40292	0.0189864	Q9D020	Mouse	http://www.uniprot.org/uniprot/Q9D020	Nt5c3a	Cytoplasm	Nucleotidase which shows specific activity towards cytidine monophosphate (CMP) and 7-methylguanosine monophosphate (m(7)GMP). CMP seems to be the preferred substrate.
60S ribosomal protein L11	4	1.06222	1.01769	1	1.02647	1.07316	1.16275	1.0858	1.09437	0.929872	0.0190388	Q9CXW4	Mouse	http://www.uniprot.org/uniprot/Q9CXW4	Rpl11	Nucleus	Binds to 5S ribosomal RNA (By similarity). Required for rRNA maturation and formation of the 60S ribosomal subunits (By similarity). Promotes nucleolar location of PML.
Cytochrome b-c1 complex subunit 8	5	1.13704	1.00374	1.08738	1	1.16338	1.22454	1.19094	1.22874	0.879477	0.0190549	Q9CQ69	Mouse	http://www.uniprot.org/uniprot/Q9CQ69	Uqcrq	Mitochondrion inner membrane	This is a component of the ubiquinol-cytochrome c reductase complex (complex III or cytochrome b-c1 complex), which is part of the mitochondrial respiratory chain. This subunit, together with cytochrome b, binds to ubiquinone.
Fibronectin	1	1.12423	1.6655	2.12724	1	2.65317	3.96295	2.07607	3.28192	0.494146	0.0190818	P11276	Mouse	http://www.uniprot.org/uniprot/P11276	Fn1	Secreted	Fibronectins bind cell surfaces and various compounds including collagen, fibrin, heparin, DNA, and actin. Fibronectins are involved in cell adhesion, cell motility, opsonization, wound healing, and maintenance of cell shape healing, and maintenance of cell shape. Involved in osteoblast compaction through the fibronectin fibrillogenesis cell-mediated matrix assembly process, essential for osteobl…
Epidermal growth factor receptor kinase substrate 8	1	1.2848	1	1.8669	1.22255	2.7348	2.36292	1.6874	2.27448	0.59321	0.019343	Q08509	Mouse	http://www.uniprot.org/uniprot/Q08509	Eps8	Cytoplasm	Signaling adapter that controls various cellular protrusions by regulating actin cytoskeleton dynamics and architecture. Depending on its association with other signal transducers, can regulate different processes. Together with SOS1 and ABI1, forms a trimeric complex that participates in transduction of signals from Ras to Rac by activating the Rac-specific guanine nucleotide exchange factor (GE…
Calreticulin	14	1	1.08563	1.1189	1.13794	1.18178	1.37	1.3411	1.19208	0.853982	0.019357	P14211	Mouse	http://www.uniprot.org/uniprot/P14211	Calr	Endoplasmic reticulum lumen	Calcium-binding chaperone that promotes folding, oligomeric assembly and quality control in the endoplasmic reticulum (ER) via the calreticulin/calnexin cycle. This lectin interacts transiently with almost all of the monoglucosylated glycoproteins that are synthesized in the ER. Interacts with the DNA-binding domain of NR3C1 and mediates its nuclear export. Involved in maternal gene expression re…
Protein lunapark	6	1.05086	1.21972	1.2207	1	1.42469	1.4028	1.40711	1.32466	0.807891	0.0194212	Q7TQ95	Mouse	http://www.uniprot.org/uniprot/Q7TQ95	Lnp	Endoplasmic reticulum membrane	Plays a role in tubular endoplasmic reticulum network formation and maintenance (By similarity). May be involved in limb and central nervous system development.
Tudor domain-containing protein 3	1	2.03747	3.00426	1.94097	1.41703	1.0023	1.37401	1	1.03039	1.90613	0.0194527	Q91W18	Mouse	http://www.uniprot.org/uniprot/Q91W18	Tdrd3	Cytoplasm	Scaffolding protein that specifically recognizes and binds dimethylarginine-containing proteins. In nucleus, acts as a coactivator: recognizes and binds asymmetric dimethylation on the core histone tails associated with transcriptional activation (H3R17me2a and H4R3me2a) and recruits proteins at these arginine-methylated loci. In cytoplasm, may play a role in the assembly and/or disassembly of mR…
LisH domain-containing protein ARMC9	2	6.23876	4.48789	2.11988	4.13719	1	2.74292		1	2.68564	0.019477	Q9D2I5	Mouse	http://www.uniprot.org/uniprot/Q9D2I5	Armc9
Prosaposin receptor GPR37	3	1		1.02882	1.10366	2.00577	1.61731	1.36609	3.19499	0.510333	0.0195572	Q9QY42	Mouse	http://www.uniprot.org/uniprot/Q9QY42	Gpr37	Cell membrane	Receptor for the neuroprotective and glioprotective factor prosaposin. Ligand binding induces endocytosis, followed by an ERK phosphorylation cascade (By similarity).
Pleckstrin homology domain-containing family B member 1	1	7.67099	2.97792	4.59589	4.29698	2.59259	1.96591	1	2.29353	2.48875	0.0195762	Q9QYE9	Mouse	http://www.uniprot.org/uniprot/Q9QYE9	Plekhb1	Membrane	Required for proper localization of retinogeniculate projections but not for eye-specific segregation.
Tyrosine--tRNA ligase, cytoplasmic	17	1.23012	1.26296	1.21807	1.3644	1.10504	1.16182	1.15188	1	1.14864	0.0196147	Q91WQ3	Mouse	http://www.uniprot.org/uniprot/Q91WQ3	Yars	Cytoplasm	Catalyzes the attachment of tyrosine to tRNA(Tyr) in a two-step reaction: tyrosine is first activated by ATP to form Tyr-AMP and then transferred to the acceptor end of tRNA(Tyr).
U1 small nuclear ribonucleoprotein C	3	1.43987	1.74191	1.81799	1.94038	1.54638	1.14893	1	1.04985	1.46257	0.0196839	Q62241	Mouse	http://www.uniprot.org/uniprot/Q62241	Snrpc	Nucleus	Component of the spliceosomal U1 snRNP, which is essential for recognition of the pre-mRNA 5' splice-site and the subsequent assembly of the spliceosome. SNRPC/U1-C is directly involved in initial 5' splice-site recognition for both constitutive and regulated alternative splicing. The interaction with the 5' splice-site seems to precede base-pairing between the pre-mRNA and the U1 snRNA. Stimulat…
Sulfide:quinone oxidoreductase, mitochondrial	1	2.09607	3.13928	3.88978	2.60803	1	1.40747	2.25228	1.02456	2.06413	0.0199113	Q9R112	Mouse	http://www.uniprot.org/uniprot/Q9R112	Sqrdl	Mitochondrion	Catalyzes the oxidation of hydrogen sulfide with the help of a quinone, such as ubiquinone, giving rise to thiosulfate and ultimately to sulfane (molecular sulfur) atoms. Requires an additional electron acceptor; can use sulfite, sulfide or cyanide (in vitro).
Ankyrin-2	88	1.08461	1.09265	1.09835	1.11044	1.06796	1.03879	1	1.04173	1.05727	0.0199302	Q8C8R3	Mouse	http://www.uniprot.org/uniprot/Q8C8R3	Ank2	Cytoplasm	Attaches integral membrane proteins to cytoskeletal elements. Also binds to cytoskeletal proteins. Required for coordinate assembly of Na/Ca exchanger, Na/K ATPase and InsP3 receptor at sarcoplasmic reticulum sites in cardiomyocytes (By similarity). Required for the coordinated expression of the Na/K ATPase, Na/Ca exchanger and beta-2-spectrin (SPTBN1) in the inner segment of rod photoreceptors. …
CDK5 regulatory subunit-associated protein 3	2	2.33064	2.6326	2.10885	1.94024	1.37592	1	1.70798	1.6065	1.58378	0.0200356	Q99LM2	Mouse	http://www.uniprot.org/uniprot/Q99LM2	Cdk5rap3	Nucleus	Probable tumor suppressor initially identified as a CDK5R1 interactor controlling cell proliferation. Negatively regulates NF-kappa-B-mediated gene transcription through the control of RELA phosphorylation. Also regulates mitotic G2/M transition checkpoint and mitotic G2 DNA damage checkpoint. Through its interaction with CDKN2A/ARF and MDM2 may induce MDM2-dependent p53/TP53 ubiquitination, stab…
Deubiquitinating protein VCIP135	7	1.62799	1.56791	1.6107	1.55777	1.33382	1.26511	1	1.23963	1.31534	0.020044	Q8CDG3	Mouse	http://www.uniprot.org/uniprot/Q8CDG3	Vcpip1	Endoplasmic reticulum	Acts as a deubiquitinating enzyme. Necessary for VCP-mediated reassembly of Golgi stacks after mitosis. May play a role in VCP-mediated formation of transitional endoplasmic reticulum (tER). Mediates dissociation of the ternary complex containing STX5A, NSFL1C and VCP. Hydrolyzes 'Lys-11'- and 'Lys-48'-linked polyubiquitin chains (By similarity).
39S ribosomal protein L18, mitochondrial	3	1.41732	1.94029	1.54313	2.41754	1	1.22288	1.02115	1.17253	1.65701	0.0200757	Q9CQL5	Mouse	http://www.uniprot.org/uniprot/Q9CQL5	Mrpl18	Mitochondrion	Together with thiosulfate sulfurtransferase (TST), acts as a mitochondrial import factor for the cytosolic 5S rRNA. The precursor form shows RNA chaperone activity; is able to fold the 5S rRNA into an import-competent conformation that is recognized by rhodanese (TST). Both the cytoplasmic and mitochondrial forms are able to bind to the helix IV-loop D in the gamma domain of the 5S rRNA (By simil…
L-lactate dehydrogenase A chain	14	1.09555	1.11798	1.08307	1.05058	1.00503	1.03384	1	1.05989	1.06061	0.0200789	P06151	Mouse	http://www.uniprot.org/uniprot/P06151	Ldha	Cytoplasm
Ankyrin-1	16	1	1.20862	1.06617	1.24238	1.32747	1.43052	1.45499	1.31119	0.817709	0.0201192	Q02357	Mouse	http://www.uniprot.org/uniprot/Q02357	Ank1	Cytoplasm	Attaches integral membrane proteins to cytoskeletal elements; binds to the erythrocyte membrane protein band 4.2, to Na-K ATPase, to the lymphocyte membrane protein GP85, and to the cytoskeletal proteins fodrin, tubulin, vimentin and desmin. Erythrocyte ankyrins also link spectrin (beta chain) to the cytoplasmic domain of the erythrocytes anion exchange protein; they retain most or all of these b…
Tubulin beta-3 chain	39	1.16041	1.07423	1.07335	1.12419	1.03851	1	1.03851	1.03049	1.07905	0.0201381	Q9ERD7	Mouse	http://www.uniprot.org/uniprot/Q9ERD7	Tubb3	Cytoplasm	Tubulin is the major constituent of microtubules. It binds two moles of GTP, one at an exchangeable site on the beta chain and one at a non-exchangeable site on the alpha chain. TUBB3 plays a critical role in proper axon guidance and mantainance.
Importin subunit alpha-4	2	1.18909	1.18578	1.17497	1	1.42654	1.61087	1.32977	1.26916	0.807235	0.0201443	O35344	Mouse	http://www.uniprot.org/uniprot/O35344	Kpna3	Cytoplasm	Functions in nuclear protein import as an adapter protein for nuclear receptor KPNB1. Binds specifically and directly to substrates containing either a simple or bipartite NLS motif. Docking of the importin/substrate complex to the nuclear pore complex (NPC) is mediated by KPNB1 through binding to nucleoporin FxFG repeats and the complex is subsequently translocated through the pore by an energy …
ADP-ribosylation factor GTPase-activating protein 2	4	2.5756	2.26406	2.10685	2.6271	1.29418	1	1.64595	1.79491	1.66932	0.0202164	Q99K28	Mouse	http://www.uniprot.org/uniprot/Q99K28	Arfgap2	Cytoplasm	GTPase-activating protein (GAP) for ADP ribosylation factor 1 (ARF1). May regulate coatomer-mediated protein transport from the Golgi complex to the endoplasmic reticulum. Hydrolysis of ARF1-bound GTP may lead to dissociation of coatomer from Golgi-derived membranes to allow fusion with target membranes (By similarity).
Methionine-R-sulfoxide reductase B2, mitochondrial	1	1.40512	1	1.1273	1.47056	2.17608	1.86617	1.54935	2.83161	0.593952	0.0202771	Q78J03	Mouse	http://www.uniprot.org/uniprot/Q78J03	Msrb2	Mitochondrion	Methionine-sulfoxide reductase that specifically reduces methionine (R)-sulfoxide back to methionine. While in many cases, methionine oxidation is the result of random oxidation following oxidative stress, methionine oxidation is also a post-translational modification that takes place on specific residue. Upon oxidative stress, may play a role in the preservation of mitochondrial integrity by dec…
Neuroendocrine convertase 1	1	1	1.27034	1.50234	1.66641	2.22821	1.90652	2.13914	2.22179	0.64022	0.0203514	P63239	Mouse	http://www.uniprot.org/uniprot/P63239	Pcsk1	Cytoplasmic vesicle	Involved in the processing of hormone and other protein precursors at sites comprised of pairs of basic amino acid residues. Substrates include POMC, renin, enkephalin, dynorphin, somatostatin, insulin and AGRP.
Proteasome subunit beta type-7	7	1.15761	1.39596	1.26308	1.48399	1.09303	1.02295	1.14375	1	1.24436	0.0203957	P70195	Mouse	http://www.uniprot.org/uniprot/P70195	Psmb7	Cytoplasm	The proteasome is a multicatalytic proteinase complex which is characterized by its ability to cleave peptides with Arg, Phe, Tyr, Leu, and Glu adjacent to the leaving group at neutral or slightly basic pH. The proteasome has an ATP-dependent proteolytic activity. This unit is responsible of the trypsin-like activity of the proteasome (By similarity).
39S ribosomal protein L12, mitochondrial	2	1	1.06796	1.00249	1.00558	1.16012	1.0433	1.14774	1.15674	0.904197	0.0205482	Q9DB15	Mouse	http://www.uniprot.org/uniprot/Q9DB15	Mrpl12	Mitochondrion
Guanine nucleotide-binding protein G(o) subunit alpha	20	1.18162	1.10473	1.14034	1.17853	1.0663	1	1.08577	1.09258	1.08495	0.0206381	P18872	Mouse	http://www.uniprot.org/uniprot/P18872	Gnao1	Cell membrane	Guanine nucleotide-binding proteins (G proteins) are involved as modulators or transducers in various transmembrane signaling systems. Stimulated by RGS14. The G(o) protein function is not clear.
Dickkopf-related protein 3	2	1.77977	1.67674	1.90872	2.53299	1.497	1	1.50072	1.03848	1.56829	0.0206583	Q9QUN9	Mouse	http://www.uniprot.org/uniprot/Q9QUN9	Dkk3	Secreted	Antagonizes canonical Wnt signaling by inhibiting LRP5/6 interaction with Wnt and by forming a ternary complex with the transmembrane protein KREMEN that promotes internalization of LRP5/6. DKKs play an important role in vertebrate development, where they locally inhibit Wnt regulated processes such as antero-posterior axial patterning, limb development, somitogenesis and eye formation. In the ad…
Hydroxymethylglutaryl-CoA lyase, mitochondrial	4	1.14608	1.23807	1.23843	1.16741	1.08119	1.00579	1	1.1434	1.13229	0.0206672	P38060	Mouse	http://www.uniprot.org/uniprot/P38060	Hmgcl	Mitochondrion matrix	Key enzyme in ketogenesis (ketone body formation). Terminal step in leucine catabolism. Ketone bodies (beta-hydroxybutyrate, acetoacetate and acetone) are essential as an alternative source of energy to glucose, as lipid precursors and as regulators of metabolism (By similarity).
Serine protease inhibitor A3K	10	1.61387	1.85239	2.75083	1	2.98102	5.3023	5.58166	2.91667	0.430059	0.020691	P07759	Mouse	http://www.uniprot.org/uniprot/P07759	Serpina3k	Secreted	Contrapsin inhibits trypsin-like proteases.
Lysosomal acid phosphatase	1	2.05135	2.28201	1.37628	1.80329	1.01651	1	1.15413	1.5474	1.59238	0.0207284	P24638	Mouse	http://www.uniprot.org/uniprot/P24638	Acp2	Lysosome membrane
Calcium/calmodulin-dependent protein kinase kinase 2	7	1.15104	1.23348	1.52497	1	1.79713	1.72544	1.83994	1.52324	0.712993	0.0207402	Q8C078	Mouse	http://www.uniprot.org/uniprot/Q8C078	Camkk2	Nucleus	Calcium/calmodulin-dependent protein kinase belonging to a proposed calcium-triggered signaling cascade involved in a number of cellular processes. Phosphorylates CAMK1, CAMK4 and CAMK1D (By similarity). Efficiently phosphorylates 5'-AMP-activated protein kinase (AMPK) trimer, including that consisting of PRKAA1, PRKAB1 and PRKAG1. This phosphorylation is stimulated in response to Ca(2+) signals …
Rho GTPase-activating protein 23	12	1.89596	2.06431	1.27601	1.62982	1.0994	1	1.18427	1.1014	1.56579	0.0208018	Q69ZH9	Mouse	http://www.uniprot.org/uniprot/Q69ZH9	Arhgap23		GTPase activator for the Rho-type GTPases by converting them to an inactive GDP-bound state.
Small ubiquitin-related modifier 2	2	1.20278	1.29373	1.50191	1.37125	1.08245	1	1.20783	1.13349	1.21382	0.0209275	P61957	Mouse	http://www.uniprot.org/uniprot/P61957	Sumo2	Nucleus	Ubiquitin-like protein that can be covalently attached to proteins as a monomer or as a lysine-linked polymer. Covalent attachment via an isopeptide bond to its substrates requires prior activation by the E1 complex SAE1-SAE2 and linkage to the E2 enzyme UBE2I, and can be promoted by an E3 ligase such as PIAS1-4, RANBP2 or CBX4. This post-translational modification on lysine residues of proteins …
PH and SEC7 domain-containing protein 2	2	1.17394	1		1.18795	1.9601	3.20354	1.28378	2.35911	0.509	0.0209622	Q6P1I6	Mouse	http://www.uniprot.org/uniprot/Q6P1I6	Psd2	Cell membrane
Integral membrane protein 2C	2	1.21769	1.61547	1.31267	1.34444	1.20243	1.0841	1.04169	1	1.26848	0.0210953	Q91VK4	Mouse	http://www.uniprot.org/uniprot/Q91VK4	Itm2c	Lysosome membrane	Negative regulator of beta amyloid peptide production. May inhibit the processing of APP by blocking its access to alpha- and beta-secretase. Binding to the beta-secretase-cleaved APP C-terminal fragment is negligible, suggesting that ITM2C is a poor gamma-secretase cleavage inhibitor. May play a role in TNF-induced cell death and neuronal differentiation.
EH domain-containing protein 2	1	2.86407	1.85169	2.00305	2.18799	1.47613	1.77515	1	1.27156	1.61272	0.0213013	Q8BH64	Mouse	http://www.uniprot.org/uniprot/Q8BH64	Ehd2	Cell membrane	ATP- and membrane-binding protein that controls membrane reorganization/tubulation upon ATP hydrolysis (PubMed:24508342). Plays a role in membrane trafficking between the plasma membrane and endosomes. Important for the internalization of GLUT4 (PubMed:14676205). Required for fusion of myoblasts to skeletal muscle myotubes. Required for normal translocation of FER1L5 to the plasma membrane (PubMe…
SEC14 domain and spectrin repeat-containing protein 1	7	1.06965	1.10847	1.42009	1	1.57287	1.34484	1.58614	1.64822	0.747424	0.0213027	Q80UK0	Mouse	http://www.uniprot.org/uniprot/Q80UK0	Sestd1		May act as the primary docking protein directing membrane turnover and assembly of the transient receptor potential channels TRPC4 and TRPC5. Binds phospholipids such as phosphatidylinositol monophosphates, phosphatidylinositol diphosphates (PIP2s) and phosphatidic acid, but not less polar lipids including phosphatidylcholine, phosphatidylserine, and phosphatidylinositol. The binding to PIP2s is …
Peptidyl-tRNA hydrolase 2, mitochondrial	3	1.43898	1.27636	1.38237	1.60882	1.13996	1.28848	1	1.15632	1.24467	0.0213428	Q8R2Y8	Mouse	http://www.uniprot.org/uniprot/Q8R2Y8	Ptrh2	Mitochondrion	The natural substrate for this enzyme may be peptidyl-tRNAs which drop off the ribosome during protein synthesis.
Dipeptidyl peptidase 2	1	1.16998	1.03763	1.12482	1	1.3091	1.46136	1.15981	1.47373	0.801708	0.0215174	Q9ET22	Mouse	http://www.uniprot.org/uniprot/Q9ET22	Dpp7	Lysosome	Plays an important role in the degradation of some oligopeptides.
Septin-2	7	1.33466	1.2677	1.44865	1.23418	1.23691	1.11781	1	1.02591	1.20649	0.0215672	P42208	Mouse	http://www.uniprot.org/uniprot/P42208	2018-09-02	Cytoplasm	Filament-forming cytoskeletal GTPase. Required for normal organization of the actin cytoskeleton. Plays a role in the biogenesis of polarized columnar-shaped epithelium by maintaining polyglutamylated microtubules, thus facilitating efficient vesicle transport, and by impeding MAP4 binding to tubulin. Required for the progression through mitosis. Forms a scaffold at the midplane of the mitotic sp…
Scrapie-responsive protein 1	1	1.02222	1.4363	1.21584	1	1.5179	1.4395	1.66274	1.82114	0.725689	0.0215865	O88745	Mouse	http://www.uniprot.org/uniprot/O88745	Scrg1	Secreted
Adenylate cyclase type 2	4	1.14602	1.31656	1.25359	1	1.31012	1.6926	2.05434	1.90292	0.677613	0.0216602	Q80TL1	Mouse	http://www.uniprot.org/uniprot/Q80TL1	Adcy2	Membrane	Catalyzes the formation of the signaling molecule cAMP in response to G-protein signaling. Down-stream signaling cascades mediate changes in gene expression patterns and lead to increased IL6 production. Functions in signaling cascades downstream of the muscarinic acetylcholine receptors.
Heterogeneous nuclear ribonucleoprotein L	14	1.12755	1.08645	1.08936	1.06907	1.04359	1.0147	1	1.06798	1.05966	0.0216867	Q8R081	Mouse	http://www.uniprot.org/uniprot/Q8R081	Hnrnpl	Nucleus	Splicing factor binding to exonic or intronic sites and acting as either an activator or repressor of exon inclusion. Exhibits a binding preference for CA-rich elements. Component of the heterogeneous nuclear ribonucleoprotein (hnRNP) complexes and associated with most nascent transcripts. Associates, together with APEX1, to the negative calcium responsive element (nCaRE) B2 of the APEX2 promoter.
Ornithine aminotransferase, mitochondrial	6	1	1.03364	1.11214	1.17174	1.30168	1.4463	1.49125	1.15949	0.799732	0.021737	P29758	Mouse	http://www.uniprot.org/uniprot/P29758	Oat	Mitochondrion matrix
V-type proton ATPase subunit d 1	11	1.19287	1.14304	1.16686	1.14215	1.0745	1.09027	1.10195	1	1.08864	0.021758	P51863	Mouse	http://www.uniprot.org/uniprot/P51863	Atp6v0d1	Membrane	Subunit of the integral membrane V0 complex of vacuolar ATPase. Vacuolar ATPase is responsible for acidifying a variety of intracellular compartments in eukaryotic cells, thus providing most of the energy required for transport processes in the vacuolar system. May play a role in coupling of proton transport and ATP hydrolysis. May play a role in cilium biogenesis through regulation of the transp…
Amine oxidase [flavin-containing] B	4	1.0212	1.05016	1.30557	1	2.20863	1.53759	1.5806	1.34017	0.656508	0.0218127	Q8BW75	Mouse	http://www.uniprot.org/uniprot/Q8BW75	Maob	Mitochondrion outer membrane	Catalyzes the oxidative deamination of biogenic and xenobiotic amines and has important functions in the metabolism of neuroactive and vasoactive amines in the central nervous system and peripheral tissues. MAOB preferentially degrades benzylamine and phenylethylamine (By similarity).
Cysteine and histidine-rich domain-containing protein 1	7	1	1.25737	1.45148	1.26609	1.6304	1.63684	1.77651	1.73464	0.73394	0.0220639	Q9D1P4	Mouse	http://www.uniprot.org/uniprot/Q9D1P4	Chordc1		Regulates centrosome duplication, probably by inhibiting the kinase activity of ROCK2. Proposed to act as co-chaperone for HSP90. May play a role in the regulation of NOD1 via a HSP90 chaperone complex. In vitro, has intrinsic chaperone activity. This function may be achieved by inhibiting association of ROCK2 with NPM1. Involved in stress response. Prevents tumorigenesis (By similarity).
Protein yippee-like 5	2	4.9327	1.98887	4.80554	2.91422	1.40559	1.56255	2.10572	1	2.41055	0.0220676	P62700	Mouse	http://www.uniprot.org/uniprot/P62700	Ypel5
Regulator of nonsense transcripts 1	10	1.06813	1.05431	1.1327	1	1.11509	1.32933	1.21213	1.27783	0.862346	0.0221526	Q9EPU0	Mouse	http://www.uniprot.org/uniprot/Q9EPU0	Upf1	Cytoplasm	RNA-dependent helicase and ATPase required for nonsense-mediated decay (NMD) of mRNAs containing premature stop codons. Is recruited to mRNAs upon translation termination and undergoes a cycle of phosphorylation and dephosphorylation; its phosphorylation appears to be a key step in NMD. Recruited by release factors to stalled ribosomes together with the SMG1C protein kinase complex to form the tr…
Vesicle-associated membrane protein 4	1	1.15739	1.09386	1.10676	1	1.45347	1.45128	1.60177	1.1687	0.7679	0.0221697	O70480	Mouse	http://www.uniprot.org/uniprot/O70480	Vamp4	Golgi apparatus	Involved in the pathway that functions to remove an inhibitor (probably synaptotagmin-4) of calcium-triggered exocytosis during the maturation of secretory granules. May be a marker for this sorting pathway that is critical for remodeling the secretory response of granule (By similarity).
Glutathione peroxidase 3	3	5.4308	3.87857	6.65764	6.7909	1.90942	1	3.90321	1.47175	2.74709	0.0222613	P46412	Mouse	http://www.uniprot.org/uniprot/P46412	Gpx3	Secreted	Protects cells and enzymes from oxidative damage, by catalyzing the reduction of hydrogen peroxide, lipid peroxides and organic hydroperoxide, by glutathione.
Actin-related protein 2/3 complex subunit 4	5	1.49197	1.16589	1.36365	1.51818	1.11518	1.22802	1	1.00249	1.27475	0.0223473	P59999	Mouse	http://www.uniprot.org/uniprot/P59999	Arpc4	Cytoplasm	Functions as actin-binding component of the Arp2/3 complex which is involved in regulation of actin polymerization and together with an activating nucleation-promoting factor (NPF) mediates the formation of branched actin networks. Seems to contact the mother actin filament (By similarity).
Methionine adenosyltransferase 2 subunit beta	4	1	1.24115	1.12556	1.0087	1.63469	1.37497	1.21674	1.37191	0.78156	0.0223791	Q99LB6	Mouse	http://www.uniprot.org/uniprot/Q99LB6	Mat2b		Non-catalytic regulatory subunit of S-adenosylmethionine synthetase 2 (MAT2A), an enzyme that catalyzes the formation of S-adenosylmethionine from methionine and ATP. Regulates the activity of S-adenosylmethionine synthetase 2 by changing its kinetic properties, rendering the enzyme more susceptible to S-adenosylmethionine inhibition.
Mesencephalic astrocyte-derived neurotrophic factor	2	1.19031	1.33234	1	1.12186	1.43707	1.62386	1.6698	1.28572	0.771969	0.0224489	Q9CXI5	Mouse	http://www.uniprot.org/uniprot/Q9CXI5	Manf	Secreted	Selectively promotes the survival of dopaminergic neurons of the ventral mid-brain. Modulates GABAergic transmission to the dopaminergic neurons of the substantia nigra. Enhances spontaneous, as well as evoked, GABAergic inhibitory postsynaptic currents in dopaminergic neurons. Inhibits cell proliferation and endoplasmic reticulum (ER) stress-induced cell death (By similarity).
Radixin	7	1	1.17094	1.12791	1.00027	1.32533	1.17355	1.59432	1.4372	0.777362	0.0225282	P26043	Mouse	http://www.uniprot.org/uniprot/P26043	Rdx	Cell membrane	Probably plays a crucial role in the binding of the barbed end of actin filaments to the plasma membrane.
Methyltransferase-like 26	2	1.43694	1.503	1.50755	1.34478	1.13293	1	1.26779	1.26994	1.24014	0.0226464	Q9DCS2	Mouse	http://www.uniprot.org/uniprot/Q9DCS2
Protein Hikeshi	3	2.37484	2.02603	3.08723	1.45339	1.3202	1.18064	1	1.14699	1.9238	0.0227219	Q9DD02	Mouse	http://www.uniprot.org/uniprot/Q9DD02	L7rn6	Cytoplasm	Acts as a specific nuclear import carrier for HSP70 proteins following heat-shock stress: acts by mediating the nucleoporin-dependent translocation of ATP-bound HSP70 proteins into the nucleus. HSP70 proteins import is required to protect cells from heat shock damages. Does not translocate ADP-bound HSP70 proteins into the nucleus (By similarity). May also be indirectly required for organization …
Ubiquitin-conjugating enzyme E2 variant 3	1	1.48476	1.87217	1.63772	2.14864	1.06914	1.60092	1	1.01668	1.52415	0.0228761	Q3U1V6	Mouse	http://www.uniprot.org/uniprot/Q3U1V6	Uevld		Possible negative regulator of polyubiquitination.
Dehydrogenase/reductase SDR family member 7B	4	1	1.22669	1.24779	1.07649	1.66361	1.73418	1.35445	1.29766	0.75224	0.0229677	Q99J47	Mouse	http://www.uniprot.org/uniprot/Q99J47	Dhrs7b	Endoplasmic reticulum membrane	Putative oxidoreductase.
Retinaldehyde-binding protein 1	3		1	1.03983		1.10338	1.25419	2.16034	1.70954	0.655108	0.0229974	Q9Z275	Mouse	http://www.uniprot.org/uniprot/Q9Z275	Rlbp1	Cytoplasm	Soluble retinoid carrier essential the proper function of both rod and cone photoreceptors. Participates in the regeneration of active 11-cis-retinol and 11-cis-retinaldehyde, from the inactive 11-trans products of the rhodopsin photocycle and in the de novo synthesis of these retinoids from 11-trans metabolic precursors. The cycling of retinoids between photoreceptor and adjacent pigment epithel…
Glutathione synthetase	8	1.31469	1.76196	1.719	1.63096	1.42653	1.14778	1.19064	1	1.34873	0.0230757	P51855	Mouse	http://www.uniprot.org/uniprot/P51855	Gss
Echinoderm microtubule-associated protein-like 4	1	1.36535	1.44067	1.45482	1.24313	1.10483	1	1.23454	1.21949	1.20731	0.0231226	Q3UMY5	Mouse	http://www.uniprot.org/uniprot/Q3UMY5	Eml4	Cytoplasm	May modify the assembly dynamics of microtubules, such that microtubules are slightly longer, but more dynamic.
Hepatoma-derived growth factor-related protein 3	5	1.32834	1.59358	1.62505	1.52024	1.12574	1.00321	1	1.39973	1.33973	0.0232362	Q9JMG7	Mouse	http://www.uniprot.org/uniprot/Q9JMG7	Hdgfrp3	Nucleus	Enhances DNA synthesis and may play a role in cell proliferation.
CAP-Gly domain-containing linker protein 3	5	1.98435	1.78314	1.79791	1.36788	1.00759	1.09667	1	1.55561	1.48787	0.0233296	B9EHT4	Mouse	http://www.uniprot.org/uniprot/B9EHT4	Clip3	Cell membrane	Functions as a cytoplasmic linker protein. Involved in TGN-endosome dynamics. May modulate the cellular compartmentalization of AKT kinase family and promote its cell membrane localization, thereby playing a role in glucose transport in adipocytes (By similarity).
Nucleophosmin	5	1.47396	1.30644	1.3451	1.32486	1.1842	1.06755	1	1.25458	1.20949	0.023393	Q61937	Mouse	http://www.uniprot.org/uniprot/Q61937	Npm1	Nucleus	Involved in diverse cellular processes such as ribosome biogenesis, centrosome duplication, protein chaperoning, histone assembly, cell proliferation, and regulation of tumor suppressors p53/TP53 and ARF. Binds ribosome presumably to drive ribosome nuclear export. Associated with nucleolar ribonucleoprotein structures and bind single-stranded nucleic acids. Acts as a chaperonin for the core histo…
55 kDa erythrocyte membrane protein	3	1.74973	2.01934	1.31507	1.73294	1.45104	1.0714	1.19658	1	1.4446	0.023442	P70290	Mouse	http://www.uniprot.org/uniprot/P70290	Mpp1	Membrane	Essential regulator of neutrophil polarity. Regulates neutrophil polarization by regulating AKT1 phosphorylation through a mechanism that is independent of PIK3CG activity.
Anaphase-promoting complex subunit 7	1	3.12439	4.71235	7.74394	2.42512	1.76037	1.46853	1	2.24181	2.78266	0.0234553	Q9WVM3	Mouse	http://www.uniprot.org/uniprot/Q9WVM3	Anapc7		Component of the anaphase promoting complex/cyclosome (APC/C), a cell cycle-regulated E3 ubiquitin ligase that controls progression through mitosis and the G1 phase of the cell cycle. The APC/C complex acts by mediating ubiquitination and subsequent degradation of target proteins: it mainly mediates the formation of 'Lys-11'-linked polyubiquitin chains and, to a lower extent, the formation of 'Ly…
Ras-related protein Rab-6B	2	1	1.4093	1.03209	1.29649	1.59281	1.75208	1.67293	1.48232	0.72889	0.0234873	P61294	Mouse	http://www.uniprot.org/uniprot/P61294	Rab6b	Golgi apparatus membrane	Seems to have a role in retrograde membrane traffic at the level of the Golgi complex. May function in retrograde transport in neuronal cells (By similarity).
1,4-alpha-glucan-branching enzyme	3	1.52504	1.56308	1.42642	1.50755	1.35263	1.16164	1.20875	1	1.27505	0.0235197	Q9D6Y9	Mouse	http://www.uniprot.org/uniprot/Q9D6Y9	Gbe1		Required for sufficient glycogen accumulation. The alpha 1-6 branches of glycogen play an important role in increasing the solubility of the molecule and, consequently, in reducing the osmotic pressure within cells (By similarity).
Junctophilin-3	1	1.06005	1	1.60833	1.0426	1.94691	1.37916	1.82269	2.1549	0.645016	0.0235444	Q9ET77	Mouse	http://www.uniprot.org/uniprot/Q9ET77	Jph3	Cell membrane	Junctophilins contribute to the formation of junctional membrane complexes (JMCs) which link the plasma membrane with the endoplasmic or sarcoplasmic reticulum in excitable cells. Provides a structural foundation for functional cross-talk between the cell surface and intracellular calcium release channels. JPH3 is brain-specific and appears to have an active role in certain neurons involved in mo…
Golgin subfamily A member 7	1	1.51026	1	1.09904	1.83628	1.73897	2.76876	2.13049	2.62384	0.587945	0.0235598	Q91W53	Mouse	http://www.uniprot.org/uniprot/Q91W53	Golga7	Golgi apparatus membrane	May be involved in protein transport from Golgi to cell surface. The ZDHHC9-GOLGA7 complex is a palmitoyltransferase specific for HRAS and NRAS (By similarity).
60S ribosomal protein L30	6	1.09492	1	1.01557	1.09558	1.1259	1.26513	1.14491	1.15117	0.89737	0.0235709	P62889	Mouse	http://www.uniprot.org/uniprot/P62889	Rpl30
Cytochrome c oxidase subunit 5B, mitochondrial	1	1.0145	1	1.06794	1.16778	1.33257	1.23122	1.22769	1.12946	0.863699	0.0236332	P19536	Mouse	http://www.uniprot.org/uniprot/P19536	Cox5b	Mitochondrion inner membrane	This protein is one of the nuclear-coded polypeptide chains of cytochrome c oxidase, the terminal oxidase in mitochondrial electron transport.
Guanine nucleotide-binding protein subunit alpha-13	8	1.25762	1.72255	1.68866	1.80694	1.30772	1	1.25445	1.14103	1.37689	0.0236369	P27601	Mouse	http://www.uniprot.org/uniprot/P27601	Gna13	Membrane	Guanine nucleotide-binding proteins (G proteins) are involved as modulators or transducers in various transmembrane signaling systems.
Matrilin-4	4	1.14269	1.3096	1.35744	1.17109	1	1.13665	1.08307	1.01909	1.17505	0.0236818	O89029	Mouse	http://www.uniprot.org/uniprot/O89029	Matn4	Secreted	Major component of the extracellular matrix of cartilage.
Disks large-associated protein 4	6	1.31564	1.18303	1.25582	1.28619	1.19821	1.10139	1.01307	1	1.16881	0.0238941	B1AZP2	Mouse	http://www.uniprot.org/uniprot/B1AZP2	Dlgap4	Membrane	May play a role in the molecular organization of synapses and neuronal cell signaling. Could be an adapter protein linking ion channel to the subsynaptic cytoskeleton. May induce enrichment of PSD-95/SAP90 at the plasma membrane (By similarity).
Fibrinogen alpha chain	2	1.88877	1	1.94433	1.65436	2.49302	4.90709	3.32753	2.34196	0.496378	0.0239649	E9PV24	Mouse	http://www.uniprot.org/uniprot/E9PV24	Fga	Secreted	Cleaved by the protease thrombin to yield monomers which, together with fibrinogen beta (FGB) and fibrinogen gamma (FGG), polymerize to form an insoluble fibrin matrix. Fibrin has a major function in hemostasis as one of the primary components of blood clots (PubMed:7649481). In addition, functions during the early stages of wound repair to stabilize the lesion and guide cell migration during re-…
Nucleoporin NUP188 homolog	3	2.78906	1.48362	1.61413	2.03377	1.04105	1.169	1.20786	1	1.79283	0.0239916	Q6ZQH8	Mouse	http://www.uniprot.org/uniprot/Q6ZQH8	Nup188	Nucleus	May function as a component of the nuclear pore complex (NPC).
Glutathione S-transferase A3	1	1	3.02451	2.67411	1.71655					#DIV/0!	0.0240112	P30115	Mouse	http://www.uniprot.org/uniprot/P30115	Gsta3	Cytoplasm	Conjugation of reduced glutathione to a wide number of exogenous and endogenous hydrophobic electrophiles. This GST has a high catalytic activity for aflatoxin B1-8,9 epoxide.
MAP/microtubule affinity-regulating kinase 3	1	1.89969	1.68377	2.02926	1.51385	1.21538	1.59857	1	1.07352	1.45814	0.0243111	Q03141	Mouse	http://www.uniprot.org/uniprot/Q03141	Mark3	Cell membrane	Involved in the specific phosphorylation of microtubule-associated proteins for tau, MAP2 and MAP4. Phosphorylates CDC25C. Regulates localization and activity of some histone deacetylases by mediating phosphorylation of HDAC7, promoting subsequent interaction between HDAC7 and 14-3-3 and export from the nucleus (By similarity).
Serine protease HTRA1	3	1.64569	2.72285	3.10317	2.32057	1		1.6471	1.41479	1.80808	0.0244259	Q9R118	Mouse	http://www.uniprot.org/uniprot/Q9R118	Htra1	Cell membrane	Serine protease with a variety of targets, including extracellular matrix proteins such as fibronectin. HTRA1-generated fibronectin fragments further induce synovial cells to up-regulate MMP1 and MMP3 production. May also degrade proteoglycans, such as aggrecan, decorin and fibromodulin. Through cleavage of proteoglycans, may release soluble FGF-glycosaminoglycan complexes that promote the range …
Proteasome subunit beta type-2	5	1.27379	1.56813	1.45441	1.74042	1.26628	1.2579	1	1.12702	1.29789	0.0245383	Q9R1P3	Mouse	http://www.uniprot.org/uniprot/Q9R1P3	Psmb2	Cytoplasm	The proteasome is a multicatalytic proteinase complex which is characterized by its ability to cleave peptides with Arg, Phe, Tyr, Leu, and Glu adjacent to the leaving group at neutral or slightly basic pH. The proteasome has an ATP-dependent proteolytic activity. This subunit has a chymotrypsin-like activity.
Serine protease inhibitor A3G	1	2.45402	3.7572	2.22646	1					#DIV/0!	0.0245973	Q5I2A0	Mouse	http://www.uniprot.org/uniprot/Q5I2A0	Serpina3g	Cytoplasm	Serine and cysteine protease inhibitor. Can inhibit lysosomal papain-like proteases including the cathepsins B, G, H, K, L and V. Ineffective against elastase, granzyme A, granzyme B, or caspases 3, 8 or 9. Inhibition of cytoplasmic cathepsin B following release from the lysosome may protect cells from apoptosis. This may facilitate the survival of progenitor T-cells and the subsequent developmen…
Galectin-8	2	1.32074	2.37454	5.17176	2.06457	1		1		2.7329	0.0246448	Q9JL15	Mouse	http://www.uniprot.org/uniprot/Q9JL15	Lgals8	Cytoplasmic vesicle	Beta-galactoside-binding lectin that acts as a sensor of membrane damage caused by infection and restricts the proliferation of infecting pathogens by targeting them for autophagy. Detects membrane rupture by binding beta-galactoside ligands located on the lumenal side of the endosome membrane; these ligands becoming exposed to the cytoplasm following rupture. Restricts infection by initiating au…
Negative elongation factor B	2	1.5859	1.6475	1.61389	2.76693	1.25651		1.2575	1	1.62511	0.0247436	Q8C4Y3	Mouse	http://www.uniprot.org/uniprot/Q8C4Y3	Nelfb	Nucleus	Essential component of the NELF complex, a complex that negatively regulates the elongation of transcription by RNA polymerase II. The NELF complex, which acts via an association with the DSIF complex and causes transcriptional pausing, is counteracted by the P-TEFb kinase complex. Binds RNA which may help to stabilize the NELF complex on nucleic acid. May be able to induce chromatin unfolding (B…
BDNF/NT-3 growth factors receptor	2	1.22833	1.20586	1.19459	1	2.22299	2.25384	2.25744	1.29744	0.576313	0.0248184	P15209	Mouse	http://www.uniprot.org/uniprot/P15209	Ntrk2	Cell membrane	Receptor tyrosine kinase involved in the development and the maturation of the central and the peripheral nervous systems through regulation of neuron survival, proliferation, migration, differentiation, and synapse formation and plasticity. Receptor for BDNF/brain-derived neurotrophic factor and NTF4/neurotrophin-4. Alternatively can also bind NTF3/neurotrophin-3 which is less efficient in activ…
FK506-binding protein 15	3	1.30618	1.4707	1.58118	1.18468	1.08349	1	1.17675	1.09034	1.27402	0.0248716	Q6P9Q6	Mouse	http://www.uniprot.org/uniprot/Q6P9Q6	Fkbp15	Cytoplasm	Involved in the transport of early endosomes at the level of transition between microfilament-based and microtubule-based movement (By similarity). May be involved in the cytoskeletal organization of neuronal growth cones. Seems to be inactive as a PPIase.
Serine-threonine kinase receptor-associated protein	9	1.36695	1.15864	1.26588	1.23488	1.16078	1.13659	1.05489	1	1.15488	0.0249	Q9Z1Z2	Mouse	http://www.uniprot.org/uniprot/Q9Z1Z2	Strap	Cytoplasm	The SMN complex plays a catalyst role in the assembly of small nuclear ribonucleoproteins (snRNPs), the building blocks of the spliceosome. Thereby, plays an important role in the splicing of cellular pre-mRNAs. Most spliceosomal snRNPs contain a common set of Sm proteins SNRPB, SNRPD1, SNRPD2, SNRPD3, SNRPE, SNRPF and SNRPG that assemble in a heptameric protein ring on the Sm site of the small n…
Potassium voltage-gated channel subfamily C member 1	1	1.15205	1	1.03525	1.34759	1.5043	1.41499	1.62471	1.28506	0.777979	0.025004	P15388	Mouse	http://www.uniprot.org/uniprot/P15388	Kcnc1	Cell membrane	Mediates the voltage-dependent potassium ion permeability of excitable membranes. Assuming opened or closed conformations in response to the voltage difference across the membrane, the protein forms a potassium-selective channel through which potassium ions may pass in accordance with their electrochemical gradient. Can form functional homotetrameric channels and heterotetrameric channels that co…
Adipocyte-related X-chromosome expressed sequence 1	2	1.46567	1.72897	1.75053	1.39862	1.09525	1	1.4177	1.25111	1.33159	0.0250308	C0HK79	Mouse	http://www.uniprot.org/uniprot/C0HK79	Arxes1	Endoplasmic reticulum membrane	Plays a role in adipogenesis.
DnaJ homolog subfamily B member 5	2	2.56636	2.91929	1.94838	2.7545		1	1.77275	1.38963	1.83582	0.0250859	O89114	Mouse	http://www.uniprot.org/uniprot/O89114	Dnajb5
Pyridoxal phosphate phosphatase	6	1.05842	1.0477	1.08212	1.09348	1.02392	1.02896	1.05157	1	1.04319	0.0251016	P60487	Mouse	http://www.uniprot.org/uniprot/P60487	Pdxp	Cytoplasm	Protein serine phosphatase that dephosphorylates 'Ser-3' in cofilin and probably also dephosphorylates phospho-serine residues in DSTN. Regulates cofilin-dependent actin cytoskeleton reorganization. Required for normal progress through mitosis and normal cytokinesis (By similarity). Does not dephosphorylate phospho-threonines in LIMK1. Does not dephosphorylate peptides containing phospho-tyrosine…
Phosphatidylinositol 4-kinase alpha	20	1.04172	1	1.16138	1.00382	1.14838	1.34839	1.17787	1.20177	0.862707	0.0251123	E9Q3L2	Mouse	http://www.uniprot.org/uniprot/E9Q3L2	Pi4ka	Cytoplasm	Acts on phosphatidylinositol (PtdIns) in the first committed step in the production of the second messenger inositol-1,4,5,-trisphosphate.
Coxsackievirus and adenovirus receptor homolog	9	1.29668	1.78509	1.58203	1.53502	1	1.08325	1.00341	1.42677	1.37342	0.0251702	P97792	Mouse	http://www.uniprot.org/uniprot/P97792	Cxadr	Cell membrane	Component of the epithelial apical junction complex that may function as an homophilic cell adhesion molecule and is essential for tight junction integrity. Also involved in transepithelial migration of leukocytes through adhesive interactions with JAML a transmembrane protein of the plasma membrane of leukocytes. The interaction between both receptors also mediates the activation of gamma-delta …
AP-3 complex subunit mu-1	2	3.38066	1.533	3.53196	2.41548	1.2908	1.05365	1	1.80379	2.10967	0.025229	Q9JKC8	Mouse	http://www.uniprot.org/uniprot/Q9JKC8	Ap3m1	Golgi apparatus	Part of the AP-3 complex, an adaptor-related complex which is not clathrin-associated. The complex is associated with the Golgi region as well as more peripheral structures. It facilitates the budding of vesicles from the Golgi membrane and may be directly involved in trafficking to lysosomes. In concert with the BLOC-1 complex, AP-3 is required to target cargos into vesicles assembled at cell bo…
Glutamate receptor ionotropic, NMDA 1	5	1	1.02822	1.0631	1.04155	1.06029	1.14037	1.09354	1.08976	0.942724	0.0253002	P35438	Mouse	http://www.uniprot.org/uniprot/P35438	Grin1	Cell membrane	NMDA receptor subtype of glutamate-gated ion channels possesses high calcium permeability and voltage-dependent sensitivity to magnesium. Modulated by glycine. This protein plays a key role in synaptic plasticity, synaptogenesis, excitotoxicity, memory acquisition and learning. It mediates neuronal functions in glutamate neurotransmission. Is involved in the cell surface targeting of NMDA recepto…
Poly(rC)-binding protein 2	3	1.3383	1.21353	1.13991	1.17584	1.15348	1.04121	1.04862	1	1.14712	0.0255233	Q61990	Mouse	http://www.uniprot.org/uniprot/Q61990	Pcbp2	Nucleus	Single-stranded nucleic acid binding protein that binds preferentially to oligo dC. Major cellular poly(rC)-binding protein. Binds also poly(rU). Negatively regulates cellular antiviral responses mediated by MAVS signaling. It acts as an adapter between MAVS and the E3 ubiquitin ligase ITCH, therefore triggering MAVS ubiquitinationa and degradation (By similarity).
5-aminolevulinate synthase, nonspecific, mitochondrial	1	1.23452	5.45148	2.69712	3.68841			1.44988	1	2.66779	0.0256638	Q8VC19	Mouse	http://www.uniprot.org/uniprot/Q8VC19	Alas1	Mitochondrion matrix
Protein tweety homolog 1	6	1	1.25183	1.18877	1.32527	1.88164	1.27664	1.99313	1.8203	0.683603	0.0256997	Q9D3A9	Mouse	http://www.uniprot.org/uniprot/Q9D3A9	Ttyh1	Cell membrane	Probable chloride channel. May be involved in cell adhesion (By similarity).
von Willebrand factor A domain-containing protein 5A	9	1.61088	1.92158	2.13958	2.0253	1.31094	1	1.68155	1.27177	1.46219	0.0257223	Q99KC8	Mouse	http://www.uniprot.org/uniprot/Q99KC8	Vwa5a		May play a role in tumorigenesis as a tumor suppressor. Altered expression of this protein and disruption of the molecular pathway it is involved in may contribute directly to or modify tumorigenesis (By similarity).
26S proteasome regulatory subunit 8	13	1.3702	1.5162	1.48339	1.46336	1.05301	1	1.34702	1.16456	1.27791	0.0258159	P62196	Mouse	http://www.uniprot.org/uniprot/P62196	Psmc5	Cytoplasm	The 26S protease is involved in the ATP-dependent degradation of ubiquitinated proteins. The regulatory (or ATPase) complex confers ATP dependency and substrate specificity to the 26S complex.
Fibroblast growth factor 1	2		1.02305	1.19844	1	2.00907	2.15828	1.43084	4.45652	0.427194	0.0258175	P61148	Mouse	http://www.uniprot.org/uniprot/P61148	Fgf1	Secreted	Plays an important role in the regulation of cell survival, cell division, angiogenesis, cell differentiation and cell migration. Functions as potent mitogen in vitro (By similarity).
Ermin	3	1.05415	1.51697	1.59112	1	1.8068	2.25139	3.80463	1.9799	0.524473	0.0260274	Q5EBJ4	Mouse	http://www.uniprot.org/uniprot/Q5EBJ4	Ermn	Cytoplasm	Plays a role in cytoskeletal rearrangements during the late wrapping and/or compaction phases of myelinogenesis as well as in maintenance and stability of myelin sheath in the adult. May play an important role in late-stage oligodendroglia maturation, myelin/Ranvier node formation during CNS development, and in the maintenance and plasticity of related structures in the mature CNS (By similarity).
Pregnancy zone protein	8	1.5375	1.02684	1.28919	1	1.95178	3.1749	2.42959	1.47689	0.537301	0.0260413	Q61838	Mouse	http://www.uniprot.org/uniprot/Q61838	Pzp	Secreted	Is able to inhibit all four classes of proteinases by a unique 'trapping' mechanism. This protein has a peptide stretch, called the 'bait region' which contains specific cleavage sites for different proteinases. When a proteinase cleaves the bait region, a conformational change is induced in the protein which traps the proteinase. The entrapped enzyme remains active against low molecular weight s…
Potassium voltage-gated channel subfamily KQT member 5	1			1.06388		1.13239	1	1.09998	1.41034	0.916603	0.0260857	Q9JK45	Mouse	http://www.uniprot.org/uniprot/Q9JK45	Kcnq5	Membrane	Probably important in the regulation of neuronal excitability. Associates with KCNQ3 to form a potassium channel which contributes to M-type current, a slowly activating and deactivating potassium conductance which plays a critical role in determining the subthreshold electrical excitability of neurons. May contribute, with other potassium channels, to the molecular diversity of a heterogeneous p…
Apoptosis regulator BAX	1	3.57404	5.06355	4.54988	2.47262	2.08525	1	2.13999	2.29526	2.08232	0.026127	Q07813	Mouse	http://www.uniprot.org/uniprot/Q07813	Bax	Mitochondrion outer membrane	Accelerates programmed cell death by binding to, and antagonizing the apoptosis repressor BCL2 or its adenovirus homolog E1B 19k protein. Under stress conditions, undergoes a conformation change that causes translocation to the mitochondrion membrane, leading to the release of cytochrome c that then triggers apoptosis. Promotes activation of CASP3, and thereby apoptosis. BAX deficiency leads to l…
Glutathione S-transferase P 1	8	1.41292	1.14861	1.29526	1.3438	1.15116	1	1.168	1.06822	1.18535	0.0261437	P19157	Mouse	http://www.uniprot.org/uniprot/P19157	Gstp1	Cytoplasm	Conjugation of reduced glutathione to a wide number of exogenous and endogenous hydrophobic electrophiles. Can metabolize 1-chloro-2,4-dinitrobenzene. Regulates negatively CDK5 activity via p25/p35 translocation to prevent neurodegeneration (By similarity).
Sphingosine 1-phosphate receptor 1	1	1	2.86312	2.86727	1.33846	4.61802	5.61531	4.89673	5.96883	0.38243	0.0261934	O08530	Mouse	http://www.uniprot.org/uniprot/O08530	S1pr1	Cell membrane	G-protein coupled receptor for the bioactive lysosphingolipid sphingosine 1-phosphate (S1P) that seems to be coupled to the G(i) subclass of heteromeric G proteins. Signaling leads to the activation of RAC1, SRC, PTK2/FAK1 and MAP kinases. Plays an important role in cell migration, probably via its role in the reorganization of the actin cytoskeleton and the formation of lamellipodia in response …
Proteasome subunit beta type-6	8	1.33811	2.10494	1.40792	1.91184	1.12394	1.1587	1.04462	1	1.56284	0.0262531	Q60692	Mouse	http://www.uniprot.org/uniprot/Q60692	Psmb6	Cytoplasm	The proteasome is a multicatalytic proteinase complex which is characterized by its ability to cleave peptides with Arg, Phe, Tyr, Leu, and Glu adjacent to the leaving group at neutral or slightly basic pH. The proteasome has an ATP-dependent proteolytic activity. May catalyze basal processing of intracellular antigens.
Nuclear pore complex protein Nup98-Nup96	8	1.36351	1.46247	2.14898	1.64376	1.03335	1	1.12168	1.3734	1.46159	0.0263263	Q6PFD9	Mouse	http://www.uniprot.org/uniprot/Q6PFD9	Nup98	Nucleus membrane	Plays a role in the nuclear pore complex (NPC) assembly and/or maintenance. Involved in the bidirectional transport across the NPC. May anchor NUP153 and TPR to the NPC (By similarity).
Solute carrier family 12 member 2	11	1.21287	1	1.15569	1.17865	1.33727	1.31388	1.33569	1.37797	0.847599	0.026685	P55012	Mouse	http://www.uniprot.org/uniprot/P55012	Slc12a2	Membrane	Electrically silent transporter system. Mediates sodium and chloride reabsorption. Plays a vital role in the regulation of ionic balance and cell volume.
Clavesin-1	3	1.12492	1.32384	1	1.224	1.42849	1.80532	2.51602	2.80094	0.546473	0.0267339	Q9D4C9	Mouse	http://www.uniprot.org/uniprot/Q9D4C9	Clvs1	Golgi apparatus	Required for normal morphology of late endosomes and/or lysosomes in neurons. Binds phosphatidylinositol 3,5-bisphosphate (PtdIns(3,5)P2) (By similarity).
AP-2 complex subunit alpha-2	26	1.046	1.06294	1.11865	1.12039	1.05319	1.01912	1	1.00321	1.06685	0.0270356	P17427	Mouse	http://www.uniprot.org/uniprot/P17427	Ap2a2	Cell membrane	Component of the adaptor protein complex 2 (AP-2). Adaptor protein complexes function in protein transport via transport vesicles in different membrane traffic pathways. Adaptor protein complexes are vesicle coat components and appear to be involved in cargo selection and vesicle formation. AP-2 is involved in clathrin-dependent endocytosis in which cargo proteins are incorporated into vesicles s…
Dual specificity mitogen-activated protein kinase kinase 7	1	2.01909	1.55387	1.26622	2.09465	1.243	1.02159	1	1.15791	1.56785	0.0273109	Q8CE90	Mouse	http://www.uniprot.org/uniprot/Q8CE90	Map2k7	Nucleus	Dual specificity protein kinase which acts as an essential component of the MAP kinase signal transduction pathway. Essential component of the stress-activated protein kinase/c-Jun N-terminal kinase (SAP/JNK) signaling pathway. With MAP2K4/MKK4, is the one of the only known kinase to directly activate the stress-activated protein kinase/c-Jun N-terminal kinases MAPK8/JNK1, MAPK9/JNK2 and MAPK10/J…
E3 ubiquitin-protein ligase Itchy	1	1.08725	1.3465	1.5629	1	2.26182	1.47659	3.22781	3.34741	0.48447	0.0274248	Q8C863	Mouse	http://www.uniprot.org/uniprot/Q8C863	Itch	Cell membrane	Acts as an E3 ubiquitin-protein ligase which accepts ubiquitin from an E2 ubiquitin-conjugating enzyme in the form of a thioester and then directly transfers the ubiquitin to targeted substrates. It catalyzes 'Lys-29'-, 'Lys-48'- and 'Lys-63'-linked ubiquitin conjugation. It is involved in the control of inflammatory signaling pathways. Is an essential component of a ubiquitin-editing protein com…
Actin-related protein 2/3 complex subunit 1B	3	2.04341	2.6473	2.95618	3.16894	1	1.8032	1.32532	2.05797	1.7483	0.0276607	Q9WV32	Mouse	http://www.uniprot.org/uniprot/Q9WV32	Arpc1b	Cytoplasm	Functions as component of the Arp2/3 complex which is involved in regulation of actin polymerization and together with an activating nucleation-promoting factor (NPF) mediates the formation of branched actin networks.
3-beta-hydroxysteroid-Delta(8),Delta(7)-isomerase	2		1	1.48307	1.01249	1.43819	2.29204	1.53191	2.20746	0.623962	0.027692	P70245	Mouse	http://www.uniprot.org/uniprot/P70245	Ebp	Endoplasmic reticulum membrane	Catalyzes the conversion of Delta(8)-sterols to their corresponding Delta(7)-isomers.
Twinfilin-2	6	1.52482	1.44409	1.39559	1.62633	1.25385	1.32571	1.23519	1	1.24426	0.0279336	Q9Z0P5	Mouse	http://www.uniprot.org/uniprot/Q9Z0P5	Twf2	Cytoplasm	Actin-binding protein involved in motile and morphological processes. Inhibits actin polymerization, likely by sequestering G-actin. By capping the barbed ends of filaments, it also regulates motility. Seems to play an important role in clathrin-mediated endocytosis and distribution of endocytic organelles. May play a role in regulating the mature length of the middle and short rows of stereocili…
Calcium/calmodulin-dependent protein kinase type II subunit alpha	18	1.15293	1.10322	1.16966	1.17408	1.05776	1	1.09783	1.09625	1.08186	0.0279979	P11798	Mouse	http://www.uniprot.org/uniprot/P11798	Camk2a	Cytoplasm	CaM-kinase II (CAMK2) is a prominent kinase in the central nervous system that may function in long-term potentiation and neurotransmitter release. Member of the NMDAR signaling complex in excitatory synapses it may regulate NMDAR-dependent potentiation of the AMPAR and synaptic plasticity (By similarity).
Gamma-synuclein	4	1.12032	1.06201	1	1.23799	1.35943	1.22013	1.32237	1.61853	0.800714	0.0281216	Q9Z0F7	Mouse	http://www.uniprot.org/uniprot/Q9Z0F7	Sncg	Cytoplasm	Plays a role in neurofilament network integrity. May be involved in modulating axonal architecture during development and in the adult. In vitro, increases the susceptibility of neurofilament-H to calcium-dependent proteases. May also function in modulating the keratin network in skin. Activates the MAPK and Elk-1 signal transduction pathway (By similarity).
Isocitrate dehydrogenase [NAD] subunit alpha, mitochondrial	22	1.03877	1	1.01827	1.0661	1.07687	1.06722	1.07509	1.11746	0.950769	0.0281345	Q9D6R2	Mouse	http://www.uniprot.org/uniprot/Q9D6R2	Idh3a	Mitochondrion
U4/U6 small nuclear ribonucleoprotein Prp31	3	1.24253	1.59759	1.68848	1.39762		1.04914	1	1.1632	1.38362	0.0282128	Q8CCF0	Mouse	http://www.uniprot.org/uniprot/Q8CCF0	Prpf31	Nucleus speckle	Involved in pre-mRNA splicing. Required for the assembly of the U4/U5/U6 tri-snRNP complex, one of the building blocks of the spliceosome (By similarity).
Semaphorin-4B	2	1.25578	1.44316	1.32055	1	1.63263	2.33227	1.47707	1.84837	0.688512	0.0282413	Q62179	Mouse	http://www.uniprot.org/uniprot/Q62179	Sema4b	Membrane	Inhibits axonal extension by providing local signals to specify territories inaccessible for growing axons.
Leucyl-cystinyl aminopeptidase	3	1.42831	2.15246	1.62141	1.40925	1.22017	1	1.09929	1.28194	1.43683	0.0283361	Q8C129	Mouse	http://www.uniprot.org/uniprot/Q8C129	Lnpep	Cell membrane	Release of an N-terminal amino acid, cleave before cysteine, leucine as well as other amino acids. Degrades peptide hormones such as oxytocin, vasopressin and angiotensin III, and plays a role in maintaining homeostasis during pregnancy. May be involved in the inactivation of neuronal peptides in the brain. Cleaves Met-enkephalin and dynorphin. Binds angiotensin IV and may be the angiotensin IV r…
Small nuclear ribonucleoprotein F	2	2.14413	2.46127	2.27422	2.26696	1.66453	1	1.43177	1.71676	1.57345	0.0283801	P62307	Mouse	http://www.uniprot.org/uniprot/P62307	Snrpf	Cytoplasm	Core component of the spliceosomal U1, U2, U4 and U5 small nuclear ribonucleoproteins (snRNPs), the building blocks of the spliceosome. Thereby, plays an important role in the splicing of cellular pre-mRNAs. Most spliceosomal snRNPs contain a common set of Sm proteins SNRPB, SNRPD1, SNRPD2, SNRPD3, SNRPE, SNRPF and SNRPG that assemble in a heptameric protein ring on the Sm site of the small nucle…
Carbonyl reductase [NADPH] 3	4	1.43823	1.25463	1.31644	1.30486	1	1.05121	1.27951	1.06586	1.20871	0.0284823	Q8K354	Mouse	http://www.uniprot.org/uniprot/Q8K354	Cbr3	Cytoplasm	Has low NADPH-dependent oxidoreductase activity towards 4-benzoylpyridine and menadione (in vitro).
N-acetyl-D-glucosamine kinase	3	1.92678	1.269	1.35925	1.5641	1	1.08543	1.12952	1.05881	1.43179	0.0284861	Q9QZ08	Mouse	http://www.uniprot.org/uniprot/Q9QZ08	Nagk		Converts endogenous N-acetylglucosamine (GlcNAc), a major component of complex carbohydrates, from lysosomal degradation or nutritional sources into GlcNAc 6-phosphate. Involved in the N-glycolylneuraminic acid (Neu5Gc) degradation pathway. Also has ManNAc kinase activity.
Bifunctional epoxide hydrolase 2	3	1	1.50478	1.6378	1.0257	1.94938	2.2704	2.22668	1.59749	0.642505	0.0288007	P34914	Mouse	http://www.uniprot.org/uniprot/P34914	Ephx2	Cytoplasm	Bifunctional enzyme. The C-terminal domain has epoxide hydrolase activity and acts on epoxides (alkene oxides, oxiranes) and arene oxides. Plays a role in xenobiotic metabolism by degrading potentially toxic epoxides. Also determines steady-state levels of physiological mediators. The N-terminal domain has lipid phosphatase activity, with the highest activity towards threo-9,10-phosphonooxy-hydro…
Dehydrogenase/reductase SDR family member 13	4	1.07601	1	1.08933	1.40808	1.23608	1.86115	2.13541	2.15832	0.618785	0.0288195	Q5SS80	Mouse	http://www.uniprot.org/uniprot/Q5SS80	Dhrs13	Secreted	Putative oxidoreductase.
BAG family molecular chaperone regulator 3	1	6.81752	2.86391	1.77979	4.63215	1.31132	1.14935	1	1.2219	3.43687	0.0288314	Q9JLV1	Mouse	http://www.uniprot.org/uniprot/Q9JLV1	Bag3		Inhibits the chaperone activity of HSP70/HSC70 by promoting substrate release. Has anti-apoptotic activity.
Trafficking protein particle complex subunit 3	2	1.30413	1.15776	1.18918	1.44103	1.00782	1.1508	1.09268	1	1.19777	0.0289466	O55013	Mouse	http://www.uniprot.org/uniprot/O55013	Trappc3	Golgi apparatus	May play a role in vesicular transport from endoplasmic reticulum to Golgi.
Bleomycin hydrolase	8	1.06634	1.12449	1.15585	1.08713	1	1.05981	1.03264	1.05897	1.06802	0.0289896	Q8R016	Mouse	http://www.uniprot.org/uniprot/Q8R016	Blmh	Cytoplasm	The normal physiological role of BLM hydrolase is unknown, but it catalyzes the inactivation of the antitumor drug BLM (a glycopeptide) by hydrolyzing the carboxamide bond of its B-aminoalaninamide moiety thus protecting normal and malignant cells from BLM toxicity.
Nucleobindin-1	6	1.81076	2.23444	2.15951	1.85098	1	1.007	1.65207	1.48265	1.56673	0.0290372	Q02819	Mouse	http://www.uniprot.org/uniprot/Q02819	Nucb1	Golgi apparatus	Major calcium-binding protein of the Golgi. May have a role in calcium homeostasis (By similarity).
F-box-like/WD repeat-containing protein TBL1XR1	4	2.25704	1.50332	1.30478	1.65693	1.01797	1.0833	1.26093	1	1.54098	0.0291103	Q8BHJ5	Mouse	http://www.uniprot.org/uniprot/Q8BHJ5	Tbl1xr1	Nucleus	F-box-like protein involved in the recruitment of the ubiquitin/19S proteasome complex to nuclear receptor-regulated transcription units. Plays an essential role in transcription activation mediated by nuclear receptors. Probably acts as integral component of the N-Cor corepressor complex that mediates the recruitment of the 19S proteasome complex, leading to the subsequent proteasomal degradatio…
Leucine-rich glioma-inactivated protein 1	12	1.11271	1.08925	1.09653	1.0632	1.05967	1	1.04173	1.05608	1.04912	0.0291852	Q9JIA1	Mouse	http://www.uniprot.org/uniprot/Q9JIA1	Lgi1	Secreted	Regulates voltage-gated potassium channels assembled from KCNA1, KCNA4 and KCNAB1. It slows down channel inactivation by precluding channel closure mediated by the KCNAB1 subunit. Ligand for ADAM22 that positively regulates synaptic transmission mediated by AMPA-type glutamate receptors. Plays a role in suppressing the production of MMP1/3 through the phosphatidylinositol 3-kinase/ERK pathway (By…
Protein spire homolog 1	3	1	1.55666	1.80846	1.86717	4.2886	1.84798	2.8988	4.52476	0.459604	0.029269	Q52KF3	Mouse	http://www.uniprot.org/uniprot/Q52KF3	Spire1	Cytoplasm	Acts as an actin nucleation factor, remains associated with the slow-growing pointed end of the new filament. Involved in intracellular vesicle transport along actin fibers, providing a novel link between actin cytoskeleton dynamics and intracellular transport. Required for asymmetric spindle positioning and asymmetric cell division during oocyte meiosis. Required for normal formation of the clea…
Nucleoporin SEH1	1	1.28575	1.4058	1.20013	1.34669	1.18783	1.14725	1.17543	1	1.16137	0.0292918	Q8R2U0	Mouse	http://www.uniprot.org/uniprot/Q8R2U0	Seh1l	Chromosome	Component of the Nup107-160 subcomplex of the nuclear pore complex (NPC). The Nup107-160 subcomplex is required for the assembly of a functional NPC. The Nup107-160 subcomplex is also required for normal kinetochore microtubule attachment, mitotic progression and chromosome segregation. This subunit plays a role in recruitment of the Nup107-160 subcomplex to the kinetochore.
RAB6A-GEF complex partner protein 1	1			2.03399	1	2.90073	2.5121	1.62416	3.17223	0.594362	0.0293784	Q69ZJ7	Mouse	http://www.uniprot.org/uniprot/Q69ZJ7	Ric1	Cytoplasm	The RIC1-RGP1 complex acts as a guanine nucleotide exchange factor (GEF), which activates RAB6A by exchanging bound GDP for free GTP and may thereby required for efficient fusion of endosome-derived vesicles with the Golgi compartment. The RIC1-RGP1 complex participates in the recycling of mannose-6-phosphate receptors. Required for phosphorylation and localization of GJA1.
Lymphocyte antigen 6H	9	1.08001	1.2291	1.34584	1.27726	1.03855	1.0666	1.02605	1	1.1939	0.0293952	Q9WUC3	Mouse	http://www.uniprot.org/uniprot/Q9WUC3	Ly6h	Cell membrane
Fibrinogen beta chain	4	1.29974	1	1.33248	1.23453	2.42796	4.23042	2.58259	1.57388	0.450006	0.0294612	Q8K0E8	Mouse	http://www.uniprot.org/uniprot/Q8K0E8	Fgb	Secreted	Cleaved by the protease thrombin to yield monomers which, together with fibrinogen alpha (FGA) and fibrinogen gamma (FGG), polymerize to form an insoluble fibrin matrix. Fibrin has a major function in hemostasis as one of the primary components of blood clots. In addition, functions during the early stages of wound repair to stabilize the lesion and guide cell migration during re-epithelializatio…
NADH dehydrogenase [ubiquinone] iron-sulfur protein 2, mitochondrial	14	1.25034	1.22975	1.1433	1.32216	1.09125	1	1.12481	1.15565	1.13126	0.029469	Q91WD5	Mouse	http://www.uniprot.org/uniprot/Q91WD5	Ndufs2	Mitochondrion inner membrane	Core subunit of the mitochondrial membrane respiratory chain NADH dehydrogenase (Complex I) that is believed to belong to the minimal assembly required for catalysis. Complex I functions in the transfer of electrons from NADH to the respiratory chain. The immediate electron acceptor for the enzyme is believed to be ubiquinone (By similarity).
RalBP1-associated Eps domain-containing protein 2	1	1	1.08223	1.07836	1.92599	2.14423	2.7385	1.52268	3.30786	0.523673	0.0295789	Q80XA6	Mouse	http://www.uniprot.org/uniprot/Q80XA6	Reps2	Cytoplasm	Involved in growth factor signaling through its influence on the Ral signaling pathway (By similarity). Interaction with ASAP1 may regulate cell migration.
Mitogen-activated protein kinase 8	2	1.01165	1.31711	1.14419	1	1.28546	1.50447	1.41901	1.38166	0.800082	0.0295932	Q91Y86	Mouse	http://www.uniprot.org/uniprot/Q91Y86	Mapk8	Cytoplasm	Serine/threonine-protein kinase involved in various processes such as cell proliferation, differentiation, migration, transformation and programmed cell death. Extracellular stimuli such as proinflammatory cytokines or physical stress stimulate the stress-activated protein kinase/c-Jun N-terminal kinase (SAP/JNK) signaling pathway. In this cascade, two dual specificity kinases MAP2K4/MKK4 and MAP…
Protein SGT1 homolog	7	1	1.27603	1.1216	1.0883	1.26349	1.53642	1.78	1.33906	0.757892	0.029698	Q9CX34	Mouse	http://www.uniprot.org/uniprot/Q9CX34	Sugt1	Cytoplasm	May play a role in ubiquitination and subsequent proteasomal degradation of target proteins.
Mitogen-activated protein kinase 3	4	1.04545	1.03998	1.05364	1	1.16732	1.18937	1.06858	1.10075	0.914508	0.0297684	Q63844	Mouse	http://www.uniprot.org/uniprot/Q63844	Mapk3	Cytoplasm	Serine/threonine kinase which acts as an essential component of the MAP kinase signal transduction pathway. MAPK1/ERK2 and MAPK3/ERK1 are the 2 MAPKs which play an important role in the MAPK/ERK cascade. They participate also in a signaling cascade initiated by activated KIT and KITLG/SCF. Depending on the cellular context, the MAPK/ERK cascade mediates diverse biological functions such as cell g…
Neural cell adhesion molecule L1	21	1.14395	1.17399	1.26797	1.21543	1.13878	1.06668	1	1.11726	1.11072	0.0297729	P11627	Mouse	http://www.uniprot.org/uniprot/P11627	L1cam	Cell membrane	Cell adhesion molecule with an important role in the development of the nervous system. Involved in neuron-neuron adhesion, neurite fasciculation, outgrowth of neurites, etc. Binds to axonin on neurons.
Glycerophosphocholine phosphodiesterase GPCPD1	1	1	1.17798	1.2778	1.40011	1.57191	1.61202	1.6141	1.52545	0.767915	0.0298504	Q8C0L9	Mouse	http://www.uniprot.org/uniprot/Q8C0L9	Gpcpd1	Cytoplasm	May be involved in the negative regulation of skeletal muscle differentiation, independently of its glycerophosphocholine phosphodiesterase activity.
DnaJ homolog subfamily B member 6	2	4.70632	4.64286	4.76042	5.98407	2.53985	1	2.10949	3.03927	2.31265	0.0299134	O54946	Mouse	http://www.uniprot.org/uniprot/O54946	Dnajb6	Cytoplasm	Plays an indispensable role in the organization of KRT8/KRT18 filaments. Acts as an endogenous molecular chaperone for neuronal proteins including huntingtin. Suppresses aggregation and toxicity of polyglutamine-containing, aggregation-prone proteins (By similarity). Has a stimulatory effect on the ATPase activity of HSP70 in a dose-dependent and time-dependent manner and hence acts as a co-chape…
Constitutive coactivator of PPAR-gamma-like protein 2	3	1.36354	1.82992	1.37556	1.26886	1	1.11547	1.0754	1.11232	1.35664	0.0299714	Q8C3F2	Mouse	http://www.uniprot.org/uniprot/Q8C3F2	Fam120c
Huntingtin-interacting protein 1-related protein	11	1	1.43601	1.28497	1.1609	1.65514	1.6128	1.65461	1.50309	0.759749	0.0299734	Q9JKY5	Mouse	http://www.uniprot.org/uniprot/Q9JKY5	Hip1r	Cytoplasm	Component of clathrin-coated pits and vesicles, that may link the endocytic machinery to the actin cytoskeleton. Binds 3-phosphoinositides (via ENTH domain). May act through the ENTH domain to promote cell survival by stabilizing receptor tyrosine kinases following ligand-induced endocytosis.
Protein Smaug homolog 2	4	2.1566	1.55696	1.97117	1.38828	1	1.04637	1.35548	1.40692	1.47085	0.0303126	Q80XS6	Mouse	http://www.uniprot.org/uniprot/Q80XS6	Samd4b	Cytoplasm	Has transcriptional repressor activity. Overexpression inhibits the transcriptional activities of AP-1, p53/TP53 and CDKN1A (By similarity).
La-related protein 4	1	1.24329	1.14665	1.21229	1	2.35367	1.44279	1.95514	1.4454	0.639465	0.0304053	Q8BWW4	Mouse	http://www.uniprot.org/uniprot/Q8BWW4	Larp4	Cytoplasmic granule	RNA binding protein that binds to the poly-A tract of mRNA molecules. Associates with the 40S ribosomal subunit and with polysomes. Plays a role in the regulation of mRNA translation. Plays a role in the regulation of cell morphology and cytoskeletal organization.
Translationally-controlled tumor protein	9	1.1896	1.30227	1.31335	1.21365	1.1951	1	1.12714	1.07853	1.14045	0.0305734	P63028	Mouse	http://www.uniprot.org/uniprot/P63028	Tpt1	Cytoplasm	Involved in calcium binding and microtubule stabilization.
Spectrin beta chain, non-erythrocytic 1	126	1.09731	1.06313	1.08912	1.06333	1.04775	1.02406	1	1.05691	1.04461	0.0306665	Q62261	Mouse	http://www.uniprot.org/uniprot/Q62261	Sptbn1	Cytoplasm	Fodrin, which seems to be involved in secretion, interacts with calmodulin in a calcium-dependent manner and is thus candidate for the calcium-dependent movement of the cytoskeleton at the membrane.
Gamma-aminobutyric acid receptor subunit alpha-6	2	1	1.40677	1.57403	1.13773	1.8363	1.83617	2.12791	1.50108	0.701029	0.0307246	P16305	Mouse	http://www.uniprot.org/uniprot/P16305	Gabra6	Cell junction	GABA, the major inhibitory neurotransmitter in the vertebrate brain, mediates neuronal inhibition by binding to the GABA/benzodiazepine receptor and opening an integral chloride channel.
Liprin-alpha-2	7	1.35941	1.34412	1.16173	1.29781	1.13775	1	1.19371	1.12952	1.15738	0.0307351	Q8BSS9	Mouse	http://www.uniprot.org/uniprot/Q8BSS9	Ppfia2	Cytoplasm	Alters PTPRF cellular localization and induces PTPRF clustering. May regulate the disassembly of focal adhesions. May localize receptor-like tyrosine phosphatases type 2A at specific sites on the plasma membrane, possibly regulating their interaction with the extracellular environment and their association with substrates (By similarity).
RAS guanyl-releasing protein 2	3	1	1.09499	1.56203	1.30534	2.42266	1.47037	2.76256	1.75174	0.590243	0.0310576	Q9QUG9	Mouse	http://www.uniprot.org/uniprot/Q9QUG9	Rasgrp2	Cytoplasm	Functions as a calcium- and DAG-regulated nucleotide exchange factor specifically activating Rap through the exchange of bound GDP for GTP. May also activates other GTPases such as RRAS, RRAS2, NRAS, KRAS but not HRAS. Functions in aggregation of platelets and adhesion of T-lymphocytes and neutrophils probably through inside-out integrin activation. May function in the muscarinic acetylcholine re…
Neutral amino acid transporter A	1	1	1.08552	1.13764	1.08074	1.16654	1.34738	1.17339	1.40608	0.844998	0.0311758	O35874	Mouse	http://www.uniprot.org/uniprot/O35874	Slc1a4	Membrane	Transporter for alanine, serine, cysteine, and threonine. Exhibits sodium dependence (By similarity).
Heat shock 70 kDa protein 12B	2	1.10695	1.37394	1	1.10168	1.4925	2.27092	1.35541	2.08243	0.636355	0.0313552	Q9CZJ2	Mouse	http://www.uniprot.org/uniprot/Q9CZJ2	Hspa12b
Trifunctional enzyme subunit beta, mitochondrial	14	1.40193	1.15503	1.22607	1.23853	1.11752	1.08561	1	1.14019	1.15616	0.0314118	Q99JY0	Mouse	http://www.uniprot.org/uniprot/Q99JY0	Hadhb	Mitochondrion
Nucleus accumbens-associated protein 2	2	3.65992	1.83667	2.94189	2.58428	1.24223	1		2.13208	1.88991	0.0314929	Q9DCM7	Mouse	http://www.uniprot.org/uniprot/Q9DCM7	Nacc2	Nucleus	Functions as a transcriptional repressor through its association with the NuRD complex. Recruits the NuRD complex to the promoter of MDM2, leading to the repression of MDM2 transcription and subsequent stability of p53/TP53 (By similarity).
Prostaglandin E synthase 3	5	1.05304	1.01229	1	1.08235	1.12606	1.07865	1.08209	1.13882	0.937195	0.0314964	Q9R0Q7	Mouse	http://www.uniprot.org/uniprot/Q9R0Q7	Ptges3	Cytoplasm	Cytosolic prostaglandin synthase that catalyzes the oxidoreduction of prostaglandin endoperoxide H2 (PGH2) to prostaglandin E2 (PGE2). Molecular chaperone that localizes to genomic response elements in a hormone-dependent manner and disrupts receptor-mediated transcriptional activation, by promoting disassembly of transcriptional regulatory complexes. Facilitates HIF alpha proteins hydroxylation …
Microtubule-associated protein 1S	7	1.68309	1.36272	1.28503	1.78777	1.22128	1	1.2539	1.12726	1.32943	0.0314988	Q8C052	Mouse	http://www.uniprot.org/uniprot/Q8C052	Map1s	Nucleus	Microtubule-associated protein that mediates aggregation of mitochondria resulting in cell death and genomic destruction (MAGD). Plays a role in anchoring the microtubule organizing center to the centrosomes. Binds to DNA. Plays a role in apoptosis (By similarity). Involved in the formation of microtubule bundles.
Phospholipase ABHD3	1	1.65625	1.68971	1.28979	1	2.16262	2.17684	2.3164	2.08556	0.644717	0.0315329	Q91ZH7	Mouse	http://www.uniprot.org/uniprot/Q91ZH7	Abhd3	Membrane	Phospholipase that may play a role in phospholipids remodeling. May selectively cleave myristate (C14)-containing phosphatidylcholines through its predominant phospholipase 1 activity, cleaving preferentially acyl groups in sn1 position. In parallel, may have a minor phospholipase 2 activity acting on acyl groups in position sn2. In addition to (C14)-containing phosphatidylcholines, may also act …
TBC1 domain family member 22A	2	1.3932	1.555	1.78579	1.46471	1	1.01139	1.42252	1.21981	1.33199	0.0315387	Q8R5A6	Mouse	http://www.uniprot.org/uniprot/Q8R5A6	Tbc1d22a		May act as a GTPase-activating protein for Rab family protein(s).
Calcium/calmodulin-dependent protein kinase type 1B	1	8.04543	2.7788	2.45512	6.32647	2.06499	1	2.19958	1.23872	3.01475	0.0316752	Q9QYK9	Mouse	http://www.uniprot.org/uniprot/Q9QYK9	Pnck	Cytoplasm	Calcium/calmodulin-dependent protein kinase belonging to a proposed calcium-triggered signaling cascade. In vitro phosphorylates CREB1 and SYN1/synapsin I. Phosphorylates and activates CAMK1 (By similarity).
SAM and SH3 domain-containing protein 1	6	1	1.06401	1.0013	1.4149	1.5572	1.69334	1.22439	1.58754	0.739007	0.0316961	P59808	Mouse	http://www.uniprot.org/uniprot/P59808	Sash1		May have a role in a signaling pathway. Could act as a tumor suppressor.
Heterogeneous nuclear ribonucleoprotein U-like protein 1	2	1.54142	1.21871	1.33122	1.58905	1	1.26249	1.01988	1.19451	1.26883	0.0317476	Q8VDM6	Mouse	http://www.uniprot.org/uniprot/Q8VDM6	Hnrnpul1	Nucleus	Acts as a basic transcriptional regulator. Represses basic transcription driven by several virus and cellular promoters. When associated with BRD7, activates transcription of glucocorticoid-responsive promoter in the absence of ligand-stimulation. Plays also a role in mRNA processing and transport. Binds avidly to poly(G) and poly(C) RNA homopolymers in vitro (By similarity).
Probable G-protein coupled receptor 158	12	1.14994	1.19814	1.13548	1.10913	1	1.11664	1.07216	1.04916	1.0837	0.0319153	Q8C419	Mouse	http://www.uniprot.org/uniprot/Q8C419	Gpr158	Cell membrane	Orphan receptor.
Integral membrane protein 2B	1	1.31438	1.41871	1.4592	1.13147	1.14251	1.13807	1.07745	1	1.2216	0.0319315	O89051	Mouse	http://www.uniprot.org/uniprot/O89051	Itm2b	Golgi apparatus membrane	Plays a regulatory role in the processing of the beta-amyloid A4 precursor protein (APP) and acts as an inhibitor of the beta-amyloid peptide aggregation and fibrils deposition. Plays a role in the induction of neurite outgrowth. Functions as a protease inhibitor by blocking access of secretases to APP cleavage sites (By similarity).
Testican-1	2	1.1389	1.11889	1.19106	1	1.2622	1.20798	1.49264	1.54277	0.808058	0.0320182	Q62288	Mouse	http://www.uniprot.org/uniprot/Q62288	Spock1	Secreted	May play a role in cell-cell and cell-matrix interactions. May contribute to various neuronal mechanisms in the central nervous system.
Voltage-gated potassium channel subunit beta-2	9	1.07416	1.1404	1.512	1	1.33377	1.73594	2.05533	1.60228	0.70259	0.0322299	P62482	Mouse	http://www.uniprot.org/uniprot/P62482	Kcnab2	Cytoplasm	Cytoplasmic potassium channel subunit that modulates the characteristics of the channel-forming alpha-subunits (PubMed:8576199). Contributes to the regulation of nerve signaling, and prevents neuronal hyperexcitability (PubMed:11825900, PubMed:21209188). Promotes expression of the pore-forming alpha subunits at the cell membrane, and thereby increases channel activity (By similarity). Promotes po…
40S ribosomal protein S3a	11	1	1.04882	1.0376	1.01096	1.08267	1.30525	1.24438	1.14485	0.857704	0.0322449	P97351	Mouse	http://www.uniprot.org/uniprot/P97351	Rps3a	Cytoplasm	May play a role during erythropoiesis through regulation of transcription factor DDIT3.
V-type proton ATPase subunit G 2	9	1.07267	1.13184	1.15818	1.0674	1.06327	1.04769	1.01781	1	1.07298	0.0325129	Q9WTT4	Mouse	http://www.uniprot.org/uniprot/Q9WTT4	Atp6v1g2	Melanosome	Catalytic subunit of the peripheral V1 complex of vacuolar ATPase (V-ATPase). V-ATPase is responsible for acidifying a variety of intracellular compartments in eukaryotic cells.
Ribosome-binding protein 1	7	1.13188	1.15059	1	1.01497	1.31472	1.50527	1.43465	1.12397	0.798987	0.0325993	Q99PL5	Mouse	http://www.uniprot.org/uniprot/Q99PL5	Rrbp1	Endoplasmic reticulum membrane	Acts as a ribosome receptor and mediates interaction between the ribosome and the endoplasmic reticulum membrane.
116 kDa U5 small nuclear ribonucleoprotein component	4	1.58641	1.46013	1.41271	1.61062	1.37931	1	1.08581	1.27485	1.28057	0.0326946	O08810	Mouse	http://www.uniprot.org/uniprot/O08810	Eftud2	Nucleus	Component of the U5 snRNP and the U4/U6-U5 tri-snRNP complex required for pre-mRNA splicing. Binds GTP (By similarity).
Cytoplasmic phosphatidylinositol transfer protein 1	5	1.1998	1.14377	1.22612	1.17641	1.07966	1	1.1553	1.04382	1.10922	0.0327491	Q8K4R4	Mouse	http://www.uniprot.org/uniprot/Q8K4R4	Pitpnc1	Cytoplasm	Phosphatidylinositol transfer proteins mediate the monomeric transport of lipids by shielding a lipid from the aqueous environment and binding the lipid in a hydrophobic cavity. Able to transfer phosphatidylinositol in vitro. Isoform 2 specifically binds to phosphatidylinositol but not to other phospholipids and may play a role in the phosphoinositide-mediated signaling in the neural development.
Ubiquitin-conjugating enzyme E2 Z	2	1.75434	1.29577	1.90036	1.36308	1	1.15881	1.20411	1.15568	1.39723	0.0327791	Q3UE37	Mouse	http://www.uniprot.org/uniprot/Q3UE37	Ube2z	Cytoplasm	Catalyzes the covalent attachment of ubiquitin to other proteins. Specific substrate for UBA6, not charged with ubiquitin by UBE1. May be involved in apoptosis regulation.
Immunoglobulin superfamily member 8	7	1.10747	1	1.1362	1.16826	1.27654	1.21253	1.16981	1.34402	0.881872	0.0327974	Q8R366	Mouse	http://www.uniprot.org/uniprot/Q8R366	Igsf8	Cell membrane	May play a key role in diverse functions ascribed to CD81 and CD9 such as oocytes fertilization or hepatitis C virus function. May regulate proliferation and differentiation of keratinocytes. May be a negative regulator of cell motility: suppresses T-cell mobility coordinately with CD81, associates with CD82 to suppress prostate cancer cell migration, regulates epidermoid cell reaggregation and m…
Annexin A4	1	2.03029	1.36506	1.29499	1.60296	1	1.16633	1.19053	1.02684	1.43561	0.0328597	P97429	Mouse	http://www.uniprot.org/uniprot/P97429	Anxa4		Calcium/phospholipid-binding protein which promotes membrane fusion and is involved in exocytosis.
Integrin alpha-V	7	1	1.13348	1.10345	1.05595	1.53418	1.17273	1.42545	1.79106	0.72473	0.0328964	P43406	Mouse	http://www.uniprot.org/uniprot/P43406	Itgav	Membrane	The alpha-V (ITGAV) integrins are receptors for vitronectin, cytotactin, fibronectin, fibrinogen, laminin, matrix metalloproteinase-2, osteopontin, osteomodulin, prothrombin, thrombospondin and vWF. They recognize the sequence R-G-D in a wide array of ligands. Alpha-V integrins may play a role in embryo implantation, angiogenesis and wound healing. Mice expressing a null mutation of the alpha-V s…
28S ribosomal protein S21, mitochondrial	2	2.00395	2.42487	1.295	1.57748	1.1592	1	1.34566		1.56239	0.0329635	P58059	Mouse	http://www.uniprot.org/uniprot/P58059	Mrps21	Mitochondrion
Pleckstrin homology-like domain family B member 1	5	1.97572	1.38681	1.92207	2.78356	1.31158	1.31647	1	1.19659	1.67228	0.0329722	Q6PDH0	Mouse	http://www.uniprot.org/uniprot/Q6PDH0	Phldb1
PHD finger-like domain-containing protein 5A	1	1.19404	1.15801	1.47071	1.26992	1.08419	1	1.02853	1.11662	1.20413	0.0329734	P83870	Mouse	http://www.uniprot.org/uniprot/P83870	Phf5a	Nucleus	Involved with the PAF1 complex (PAF1C) in transcriptional elongation by RNA polymerase II, and in regulation of development and maintenance of embryonic stem cell (ESC) pluripotency. Required for maintenance of ESCs self-renewal and cellular reprogramming of stem cells. Maintains pluripotency by recruiting and stabilizing PAF1C on pluripotency genes loci, and by regulating the expression of the p…
Golgi-associated PDZ and coiled-coil motif-containing protein	1	2.16715	1.72277	1.86021	1.72188	1.45025	1.61455	1.20891	1	1.41684	0.0330043	Q8BH60	Mouse	http://www.uniprot.org/uniprot/Q8BH60	Gopc	Cytoplasm	Plays a role in intracellular protein trafficking and degradation. May regulate CFTR chloride currents and acid-induced ASIC3 currents by modulating cell surface expression of both channels. May also regulate the intracellular trafficking of the ADR1B receptor. May play a role in autophagy. Overexpression results in CFTR intracellular retention and degradation in the lysosomes.
Eukaryotic initiation factor 4A-III	8	1.18574	1.25821	1.31333	1.40271	1.19407	1	1.10409	1.16298	1.15665	0.0330287	Q91VC3	Mouse	http://www.uniprot.org/uniprot/Q91VC3	Eif4a3	Nucleus	ATP-dependent RNA helicase. Core component of the splicing-dependent multiprotein exon junction complex (EJC) deposited at splice junctions on mRNAs. The EJC is a dynamic structure consisting of core proteins and several peripheral nuclear and cytoplasmic associated factors that join the complex only transiently either during EJC assembly or during subsequent mRNA metabolism. The EJC marks the po…
DNA (cytosine-5)-methyltransferase 3A	1	1.51163	1.34828	1.44813	1	2.59726	1.83608	1.50081	2.27876	0.646305	0.0332551	O88508	Mouse	http://www.uniprot.org/uniprot/O88508	Dnmt3a	Nucleus	Required for genome-wide de novo methylation and is essential for the establishment of DNA methylation patterns during development. DNA methylation is coordinated with methylation of histones. It modifies DNA in a non-processive manner and also methylates non-CpG sites. May preferentially methylate DNA linker between 2 nucleosomal cores and is inhibited by histone H1. Plays a role in paternal and…
Nuclear migration protein nudC	10	1	1.07749	1.063	1.05399	1.21726	1.26329	1.35805	1.0913	0.850824	0.0334244	O35685	Mouse	http://www.uniprot.org/uniprot/O35685	Nudc	Cytoplasm	Plays a role in neurogenesis and neuronal migration. Necessary for correct formation of mitotic spindles and chromosome separation during mitosis (By similarity).
Importin subunit alpha-7	1	1.05125	1.0981	1.34404	1	1.37806	1.34642	1.46234	1.43356	0.799481	0.0334787	O35345	Mouse	http://www.uniprot.org/uniprot/O35345	Kpna6	Cytoplasm	Functions in nuclear protein import as an adapter protein for nuclear receptor KPNB1. Binds specifically and directly to substrates containing either a simple or bipartite NLS motif. Docking of the importin/substrate complex to the nuclear pore complex (NPC) is mediated by KPNB1 through binding to nucleoporin FxFG repeats and the complex is subsequently translocated through the pore by an energy …
MAP6 domain-containing protein 1	2	1	1.38814	1.35558	1.38902	1.60944	1.82509	1.62589	1.6737	0.7622	0.0335678	Q14BB9	Mouse	http://www.uniprot.org/uniprot/Q14BB9	Map6d1	Golgi apparatus	May have microtubule-stabilizing activity.
Acyl-coenzyme A thioesterase 2, mitochondrial	2	1.40531	1.37423	1.73268	1.1656	1	1.11782	1.03629	1.06546	1.34559	0.0336171	Q9QYR9	Mouse	http://www.uniprot.org/uniprot/Q9QYR9	Acot2	Mitochondrion matrix	Acyl-CoA thioesterases are a group of enzymes that catalyze the hydrolysis of acyl-CoAs to the free fatty acid and coenzyme A (CoASH), providing the potential to regulate intracellular levels of acyl-CoAs, free fatty acids and CoASH. Most active on substrates with chain lengths ranging from C14-C20 (By similarity).
Disintegrin and metalloproteinase domain-containing protein 22	9	1	1.141	1.0324	1.07206	1.18128	1.41174	1.24468	1.14385	0.852238	0.0336879	Q9R1V6	Mouse	http://www.uniprot.org/uniprot/Q9R1V6	Adam22	Membrane	Probable ligand for integrin in the brain. This is a non catalytic metalloprotease-like protein. Involved in regulation of cell adhesion and spreading and in inhibition of cell proliferation (By similarity). Neuronal receptor for LGI1.
Haloacid dehalogenase-like hydrolase domain-containing protein 2	5	1.02163	1.10326	1.18449	1	1.25432	1.18339	1.24578	1.23758	0.875698	0.0337309	Q3UGR5	Mouse	http://www.uniprot.org/uniprot/Q3UGR5	Hdhd2
Engulfment and cell motility protein 2	5	1.42729	1.66335	2.112	1.69991	1.16417	1	1.1655	1.57859	1.40631	0.0338924	Q8BHL5	Mouse	http://www.uniprot.org/uniprot/Q8BHL5	Elmo2	Cytoplasm	Involved in cytoskeletal rearrangements required for phagocytosis of apoptotic cells and cell motility. Acts in assocation with DOCK1 and CRK. Was initially proposed to be required in complex with DOCK1 to activate Rac Rho small GTPases. May enhance the guanine nucleotide exchange factor (GEF) activity of DOCK1 (By similarity).
Mitochondrial chaperone BCS1	2	1.39947	1	1.71919	1.86287	2.74743	2.31903	1.97599	2.34494	0.637188	0.0339925	Q9CZP5	Mouse	http://www.uniprot.org/uniprot/Q9CZP5	Bcs1l	Mitochondrion inner membrane	Chaperone necessary for the assembly of mitochondrial respiratory chain complex III. Plays an important role in the maintenance of mitochondrial tubular networks, respiratory chain assembly and formation of the LETM1 complex (By similarity).
Protein transport protein Sec61 subunit beta	2	1.48762	1.1741	1.05082	1	2.19013	2.67486	1.27179	2.09739	0.572315	0.0340697	Q9CQS8	Mouse	http://www.uniprot.org/uniprot/Q9CQS8	Sec61b	Endoplasmic reticulum membrane	Necessary for protein translocation in the endoplasmic reticulum.
Fragile X mental retardation syndrome-related protein 1	2	1.55115	1.42299	1.36316	1.48588	1	1.26657	1.31664	1.1734	1.22423	0.0343236	Q61584	Mouse	http://www.uniprot.org/uniprot/Q61584	Fxr1	Cytoplasm	RNA-binding protein required for embryonic and postnatal development of muscle tissue. May regulate intracellular transport and local translation of certain mRNAs.
Synaptic functional regulator FMR1	1	1.00136	1.19542	1.31615	1	1.68784	1.53121	1.6938	1.18543	0.740035	0.0343436	P35922	Mouse	http://www.uniprot.org/uniprot/P35922	Fmr1	Cytoplasm	RNA-binding protein that plays a role in intracellular RNA transport and in the regulation of translation of target mRNAs. Associated with polysomes. May play a role in the transport of mRNA from the nucleus to the cytoplasm. Binds strongly to poly(G), binds moderately to poly(U) but shows very little binding to poly(A) or poly(C) (By similarity). Translation repressor. Component of the CYFIP1-EI…
Vesicle-associated membrane protein 1	2	1.27465	1.05321	1.14988	1	1.20488	1.43579	1.36443	1.35879	0.834793	0.0344236	Q62442	Mouse	http://www.uniprot.org/uniprot/Q62442	Vamp1	Cytoplasmic vesicle	Involved in the targeting and/or fusion of transport vesicles to their target membrane.
GTPase-activating Rap/Ran-GAP domain-like protein 3	2		1	1.42598		2.73182	1.2545	1.57887	1.71455	0.666503	0.0344775	Q3V0G7	Mouse	http://www.uniprot.org/uniprot/Q3V0G7	Garnl3
Protein transport protein Sec61 subunit alpha isoform 2	2	1.0568	1.0609	1.14599	1	1.21079	1.65094	1.43089	1.98864	0.678795	0.0344895	Q9JLR1	Mouse	http://www.uniprot.org/uniprot/Q9JLR1	Sec61a2	Endoplasmic reticulum membrane	Appears to play a crucial role in the insertion of secretory and membrane polypeptides into the ER. It is required for assembly of membrane and secretory proteins. Found to be tightly associated with membrane-bound ribosomes, either directly or through adaptor proteins (By similarity).
Diphosphoinositol polyphosphate phosphohydrolase 2	1	2.79345	2.90688	2.88734	2.87449	1.96752	1	1.75031	1.90295	1.73124	0.0346825	Q8R2U6	Mouse	http://www.uniprot.org/uniprot/Q8R2U6	Nudt4	Cytoplasm	Cleaves a beta-phosphate from the diphosphate groups in PP-InsP5 (diphosphoinositol pentakisphosphate), PP-InsP4 and [PP]2-InsP4 (bisdiphosphoinositol tetrakisphosphate), suggesting that it may play a role in signal transduction. Also able to catalyze the hydrolysis of dinucleoside oligophosphate Ap6A, but not Ap5A. The major reaction products are ADP and p4a from Ap6A. Also able to hydrolyze 5-p…
N-alpha-acetyltransferase 50	2	1	1.38376	1.371	1.07065		1.13446			1.06338	0.034828	Q6PGB6	Mouse	http://www.uniprot.org/uniprot/Q6PGB6	Naa50	Cytoplasm	N-alpha-acetyltransferase that acetylates the N-terminus of proteins that retain their initiating methionine. Has a broad substrate specificity: able to acetylate the initiator methionine of most peptides, except for those with a proline in second position. Also displays N-epsilon-acetyltransferase activity by mediating acetylation of the side chain of specific lysines on proteins. Autoacetylates…
Adenylyl cyclase-associated protein 1	17	1.16704	1.11922	1.11189	1.04726	1	1.03401	1.07271	1.01054	1.0797	0.0348871	P40124	Mouse	http://www.uniprot.org/uniprot/P40124	Cap1	Cell membrane	Directly regulates filament dynamics and has been implicated in a number of complex developmental and morphological processes, including mRNA localization and the establishment of cell polarity.
Insulin-like growth factor 1 receptor	3	1.83714	1.27061	2.31378	4.07576		1.23273	1	1.00467	2.20021	0.0349143	Q60751	Mouse	http://www.uniprot.org/uniprot/Q60751	Igf1r	Cell membrane	Receptor tyrosine kinase which mediates actions of insulin-like growth factor 1 (IGF1). Binds IGF1 with high affinity and IGF2 and insulin (INS) with a lower affinity. The activated IGF1R is involved in cell growth and survival control. IGF1R is crucial for tumor transformation and survival of malignant cell. Ligand binding activates the receptor kinase, leading to receptor autophosphorylation, a…
Transitional endoplasmic reticulum ATPase	39	1.02889	1.10662	1.10346	1.10044	1.03539	1	1.02551	1.02698	1.06153	0.0350933	Q01853	Mouse	http://www.uniprot.org/uniprot/Q01853	Vcp	Cytoplasm	Necessary for the fragmentation of Golgi stacks during mitosis and for their reassembly after mitosis. Involved in the formation of the transitional endoplasmic reticulum (tER). The transfer of membranes from the endoplasmic reticulum to the Golgi apparatus occurs via 50-70 nm transition vesicles which derive from part-rough, part-smooth transitional elements of the endoplasmic reticulum (tER). V…
Claudin-11	4	1.20637	1	1.10057	1.07901	1.17277	1.34922	1.20934	1.40627	0.853696	0.0352166	Q60771	Mouse	http://www.uniprot.org/uniprot/Q60771	Cldn11	Cell junction	Plays a major role in tight junction-specific obliteration of the intercellular space, through calcium-independent cell-adhesion activity.
Glypican-4	5	1.27756	1.45952	1.52394	2.2235	1.00115	1.04835	1.13207	1	1.55074	0.0353148	P51655	Mouse	http://www.uniprot.org/uniprot/P51655	Gpc4	Cell membrane	Cell surface proteoglycan that bears heparan sulfate. May be involved in the development of kidney tubules and of the central nervous system.
LIM domain and actin-binding protein 1	4	1	1.56139	1.16664	1.62519	2.07033	1.54961	1.98746	2.2856	0.678225	0.0355419	Q9ERG0	Mouse	http://www.uniprot.org/uniprot/Q9ERG0	Lima1	Cytoplasm	Binds to actin monomers and filaments. Increases the number and size of actin stress fibers and inhibits membrane ruffling. Inhibits actin filament depolymerization. Bundles actin filaments, delays filament nucleation and reduces formation of branched filaments (By similarity).
Phosphatidylinositol 4-phosphate 3-kinase C2 domain-containing subunit alpha	3	3.98219	1.95291	1.86505	1.89401	1.26938	1	1.73767	1	1.9361	0.035557	Q61194	Mouse	http://www.uniprot.org/uniprot/Q61194	Pik3c2a	Cell membrane	Generates phosphatidylinositol 3-phosphate (PtdIns3P) and phosphatidylinositol 3,4-bisphosphate (PtdIns(3,4)P2) that act as second messengers. Has a role in several intracellular trafficking events. Functions in insulin signaling and secretion. Required for translocation of the glucose transporter SLC2A4/GLUT4 to the plasma membrane and glucose uptake in response to insulin-mediated RHOQ activati…
BolA-like protein 1	3	1.17443	1.14041	1.19062	1.33123	1.09173	1.03152	1	1.14895	1.13213	0.0356035	Q9D8S9	Mouse	http://www.uniprot.org/uniprot/Q9D8S9	Bola1	Mitochondrion	Acts as a mitochondrial iron-sulfur (Fe-S) cluster assembly factor that facilitates (Fe-S) cluster insertion into a subset of mitochondrial proteins (By similarity). Probably acts together with the monothiol glutaredoxin GLRX5. May protect cells against oxidative stress (By similarity).
Rho GDP-dissociation inhibitor 1	8	1.0927	1.19753	1.141	1.07871	1.00384	1	1.04121	1.09445	1.08949	0.0357574	Q99PT1	Mouse	http://www.uniprot.org/uniprot/Q99PT1	Arhgdia	Cytoplasm	Controls Rho proteins homeostasis. Regulates the GDP/GTP exchange reaction of the Rho proteins by inhibiting the dissociation of GDP from them, and the subsequent binding of GTP to them. Retains Rho proteins such as CDC42, RAC1 and RHOA in an inactive cytosolic pool, regulating their stability and protecting them from degradation. Actively involved in the recycling and distribution of activated R…
Alpha-parvin	1	1.70489	1.77788	1.78996	1.18867	1.00861	1	1.24857	1.32845	1.40905	0.0359324	Q9EPC1	Mouse	http://www.uniprot.org/uniprot/Q9EPC1	Parva	Cell junction	Plays a role in the reorganization of the actin cytoskeleton, formation of lamellipodia and ciliogenesis. Plays a role in the establishement of cell polarity, cell adhesion, cell spreading, and directed cell migration. Plays a role in sarcomere organization and in smooth muscle cell contraction. Required for normal development of the embryonic cardiovascular system, and for normal septation of th…
Serum albumin	47	1.35334	1.77191	1.69064	1.29723	1.05648	1	1.41777	1.06405	1.34701	0.0360869	P07724	Mouse	http://www.uniprot.org/uniprot/P07724	Alb	Secreted	Serum albumin, the main protein of plasma, has a good binding capacity for water, Ca(2+), Na(+), K(+), fatty acids, hormones, bilirubin and drugs. Its main function is the regulation of the colloidal osmotic pressure of blood. Major zinc transporter in plasma, typically binds about 80% of all plasma zinc.
Clusterin	8	1	1.09042	1.41516	1.16751	1.51095	1.5023	1.56152	1.39398	0.782926	0.0362104	Q06890	Mouse	http://www.uniprot.org/uniprot/Q06890	Clu	Secreted	Functions as extracellular chaperone that prevents aggregation of nonnative proteins. Prevents stress-induced aggregation of blood plasma proteins. Inhibits formation of amyloid fibrils by APP, APOC2, B2M, CALCA, CSN3, SNCA and aggregation-prone LYZ variants (in vitro). Does not require ATP. Maintains partially unfolded proteins in a state appropriate for subsequent refolding by other chaperones,…
Endoplasmic reticulum resident protein 29	6	1.11157	1.36068	1.19349	1	1.35677	1.48403	1.52579	1.39684	0.809545	0.0363503	P57759	Mouse	http://www.uniprot.org/uniprot/P57759	Erp29	Endoplasmic reticulum lumen	Does not seem to be a disulfide isomerase. Plays an important role in the processing of secretory proteins within the endoplasmic reticulum (ER), possibly by participating in the folding of proteins in the ER.
NudC domain-containing protein 2	1	1.50096	1.58039	1.91618	1.92453		1	1.37238	1.18362	1.45994	0.0363514	Q9CQ48	Mouse	http://www.uniprot.org/uniprot/Q9CQ48	Nudcd2	Chromosome	May regulate the LIS1/dynein pathway by stabilizing LIS1 with Hsp90 chaperone.
Protein phosphatase 1 regulatory subunit 3C	2	1.36265	2.99982	1.40879	1					#DIV/0!	0.0364461	Q7TMB3	Mouse	http://www.uniprot.org/uniprot/Q7TMB3	Ppp1r3c		Acts as a glycogen-targeting subunit for PP1 and regulates its activity. Activates glycogen synthase, reduces glycogen phosphorylase activity and limits glycogen breakdown. Dramatically increases basal and insulin-stimulated glycogen synthesis upon overexpression in a variety of cell types.
Acetolactate synthase-like protein	1	1.56776	1.35417	1.15002	1	1.44011	2.38292	1.83464	1.78232	0.681716	0.036472	Q8BU33	Mouse	http://www.uniprot.org/uniprot/Q8BU33	Ilvbl	Membrane
General transcription factor II-I	4	1	1.52093	1.38573	1.25459	2.01331	1.74382	1.65305	1.52183	0.744553	0.0365218	Q9ESZ8	Mouse	http://www.uniprot.org/uniprot/Q9ESZ8	Gtf2i	Cytoplasm	Interacts with the basal transcription machinery by coordinating the formation of a multiprotein complex at the C-FOS promoter, and linking specific signal responsive activator complexes. Promotes the formation of stable high-order complexes of SRF and PHOX1 and interacts cooperatively with PHOX1 to promote serum-inducible transcription of a reporter gene deriven by the C-FOS serum response eleme…
WASH complex subunit 5	2	3.39722	1.82094	2.46176	2.58155	1.88546	1	1.01707	1.84368	1.78578	0.0366112	Q8C2E7	Mouse	http://www.uniprot.org/uniprot/Q8C2E7	Kiaa0196	Cytoplasm	Acts at least in part as component of the WASH core complex whose assembly at the surface of endosomes seems to inhibit WASH nucleation-promoting factor (NPF) activity in recruiting and activating the Arp2/3 complex to induce actin polymerization, and which is involved in regulation of the fission of tubules that serve as transport intermediates during endosome sorting. May be involved in axonal …
TRPM8 channel-associated factor 1	4	1.90965	2.37749	1.93797	1.28653	1.27531	1	1.41794	1.13982	1.55422	0.0366325	Q8BNE1	Mouse	http://www.uniprot.org/uniprot/Q8BNE1	Tcaf1	Cell membrane	Positively regulates the plasma membrane cation channel TRPM8 activity. Involved in the recruitment of TRPM8 to the cell surface. Promotes prostate cancer cell migration inhibition in a TRPM8-dependent manner.
Pyrroline-5-carboxylate reductase 3	3	1	1.38705	1.25204	1.17547	1.46334	1.36424	1.68935	1.51176	0.79861	0.0368145	Q9DCC4	Mouse	http://www.uniprot.org/uniprot/Q9DCC4	Pycrl	Cytoplasm	Enzyme that catalyzes the last step in proline biosynthesis. Proline is synthesized from either glutamate or ornithine; both are converted to pyrroline-5-carboxylate (P5C), and then to proline via pyrroline-5-carboxylate reductases (PYCRs). PYCRL is exclusively linked to the conversion of ornithine to proline.
Regulator of telomere elongation helicase 1	1	1		7.31719	1.15851	9.41952	10.9648	11.5362	9.02132	0.308591	0.0372765	Q0VGM9	Mouse	http://www.uniprot.org/uniprot/Q0VGM9	Rtel1	Nucleus	ATP-dependent DNA helicase implicated in telomere-length regulation, DNA repair and the maintenance of genomic stability. Acts as an anti-recombinase to counteract toxic recombination and limit crossover during meiosis. Regulates meiotic recombination and crossover homeostasis by physically dissociating strand invasion events and thereby promotes noncrossover repair by meiotic synthesis dependent…
Casein kinase II subunit alpha'	4	1.92216	1.96327	1.9795	1.58453	1	1.56684	1.3971	1.45748	1.37408	0.0372874	O54833	Mouse	http://www.uniprot.org/uniprot/O54833	Csnk2a2		Catalytic subunit of a constitutively active serine/threonine-protein kinase complex that phosphorylates a large number of substrates containing acidic residues C-terminal to the phosphorylated serine or threonine. Regulates numerous cellular processes, such as cell cycle progression, apoptosis and transcription, as well as viral infection. May act as a regulatory node which integrates and coordi…
Transducin-like enhancer protein 3	2	1.729	1.23663	1.5315	1.37442	1.18354	1.11294	1.28753	1	1.28087	0.0373126	Q08122	Mouse	http://www.uniprot.org/uniprot/Q08122	Tle3	Nucleus	Transcriptional corepressor that binds to a number of transcription factors. Inhibits the transcriptional activation mediated by CTNNB1 and TCF family members in Wnt signaling. The effects of full-length TLE family members may be modulated by association with dominant-negative AES (By similarity). May play an important role during spermatogenesis.
Microsomal triglyceride transfer protein large subunit	1	2.62677	2.02196	2.4534	1.89508		1	1.88611	1.11174	1.68789	0.0373331	O08601	Mouse	http://www.uniprot.org/uniprot/O08601	Mttp	Endoplasmic reticulum	Catalyzes the transport of triglyceride, cholesteryl ester, and phospholipid between phospholipid surfaces. Required for the secretion of plasma lipoproteins that contain apolipoprotein B. May be involved in regulating cholesteryl ester biosynthesis in cells that produce lipoproteins. Loads phospholipid into the C1D1 antigen-binding groove. Isoform 2 is critical for the development of natural kil…
Cathepsin L1	3	1.37535	1.36376	2.07642	1.50629	1.02406	1	1.22741	1.26504	1.39971	0.0373732	P06797	Mouse	http://www.uniprot.org/uniprot/P06797	Ctsl	Lysosome	Important for the overall degradation of proteins in lysosomes.
Sperm flagellar protein 2	2		1	1.29353		1.92852	1.3887	1.47229	1.24514	0.760119	0.0374709	Q8C9J3	Mouse	http://www.uniprot.org/uniprot/Q8C9J3	Spef2		Required for correct axoneme development.
Protein tweety homolog 3	2	1.21488	1.59506	1.95796	1	2.4877	2.1251	2.55497	2.00626	0.62872	0.0376173	Q6P5F7	Mouse	http://www.uniprot.org/uniprot/Q6P5F7	Ttyh3	Cell membrane	Probable large-conductance Ca(2+)-activated chloride channel. May play a role in Ca(2+) signal transduction (By similarity).
Epsin-2	5	1	1.21342	1.30059	1.0797	1.2484	1.45638	1.52568	1.36017	0.82168	0.0377207	Q8CHU3	Mouse	http://www.uniprot.org/uniprot/Q8CHU3	Epn2	Cytoplasm	Plays a role in the formation of clathrin-coated invaginations and endocytosis.
Transforming protein RhoA	13	1.04113	1.03332	1.09157	1	1.09255	1.09928	1.10081	1.19277	0.928794	0.0377654	Q9QUI0	Mouse	http://www.uniprot.org/uniprot/Q9QUI0	Rhoa	Cell membrane	Regulates a signal transduction pathway linking plasma membrane receptors to the assembly of focal adhesions and actin stress fibers. Involved in a microtubule-dependent signal that is required for the myosin contractile ring formation during cell cycle cytokinesis. Plays an essential role in cleavage furrow formation. May be an activator of PLCE1. Activated by ARHGEF2, which promotes the exchang…
Ubiquitin-conjugating enzyme E2 H	4	1.11658	1.27037	1.16254	1	1.91845	1.59631	1.2896	1.35523	0.738602	0.0378916	P62257	Mouse	http://www.uniprot.org/uniprot/P62257	Ube2h		Accepts ubiquitin from the E1 complex and catalyzes its covalent attachment to other proteins. In vitro catalyzes 'Lys-11'- and 'Lys-48'-linked polyubiquitination. Capable, in vitro, to ubiquitinate histone H2A.
Long-chain-fatty-acid--CoA ligase 1	7	1.15904	1.08076	1.11081	1	1.28914	1.13896	1.17822	1.26286	0.893502	0.0380767	P41216	Mouse	http://www.uniprot.org/uniprot/P41216	Acsl1	Mitochondrion outer membrane	Activation of long-chain fatty acids for both synthesis of cellular lipids, and degradation via beta-oxidation. Preferentially uses oleate, arachidonate, eicosapentaenoate and docosahexaenoate as substrates (By similarity).
Neuronal pentraxin receptor	6	1.12255	1.18485	1	1.06149	1.43036	1.50653	1.57901	1.1223	0.774874	0.0380958	Q99J85	Mouse	http://www.uniprot.org/uniprot/Q99J85	Nptxr	Membrane	May be involved in mediating uptake of synaptic material during synapse remodeling or in mediating the synaptic clustering of AMPA glutamate receptors at a subset of excitatory synapses.
SLIT-ROBO Rho GTPase-activating protein 2	11	1.15645	1.78751	1.65941	1.38811	1.0077	1.03739	1.27596	1	1.38658	0.0385433	Q91Z67	Mouse	http://www.uniprot.org/uniprot/Q91Z67	Srgap2	Cell membrane	RAC1 GTPase activating protein (GAP) that binds and deforms membranes, and regulates actin dynamics to regulate cell migration and differentiation. Plays an important role in different aspects of neuronal morphogenesis and migration mainly during development of the cerebral cortex. This includes the biogenesis of neurites, where it is required for both axons and dendrites outgrowth, and the matur…
Talin-1	27	1.63122	1.67641	1.59159	1.54251	1.43047	1.34824	1.15325	1	1.30612	0.0385505	P26039	Mouse	http://www.uniprot.org/uniprot/P26039	Tln1	Cell projection	Probably involved in connections of major cytoskeletal structures to the plasma membrane. High molecular weight cytoskeletal protein concentrated at regions of cell-substratum contact and, in lymphocytes, at cell-cell contacts.
7-methylguanosine phosphate-specific 5'-nucleotidase	2		1.38154	1	1.60196	2.46621	1.70365	2.26332	1.98595	0.630866	0.0387513	Q3UFY7	Mouse	http://www.uniprot.org/uniprot/Q3UFY7	Nt5c3b	Cytoplasm	Specifically hydrolyzes 7-methylguanosine monophosphate (m(7)GMP) to 7-methylguanosine and inorganic phosphate. The specific activity for m(7)GMP may protect cells against undesired salvage of m(7)GMP and its incorporation into nucleic acids. Also has weak activity for CMP. UMP and purine nucleotides are poor substrates (By similarity).
Laminin subunit beta-1	7	1.10674	1.29627	1	1.05036	1.23259	1.37135	1.36614	1.3603	0.83547	0.038767	P02469	Mouse	http://www.uniprot.org/uniprot/P02469	Lamb1	Secreted	Binding to cells via a high affinity receptor, laminin is thought to mediate the attachment, migration and organization of cells into tissues during embryonic development by interacting with other extracellular matrix components. Involved in the organization of the laminar architecture of the cerebral cortex (By similarity). It is probably required for the integrity of the basement membrane/glia …
Aromatic-L-amino-acid decarboxylase	2	1.29712	1.16547	1.51865	1.62231	1	1.04502	1.22976	1.08953	1.28395	0.0388567	O88533	Mouse	http://www.uniprot.org/uniprot/O88533	Ddc		Catalyzes the decarboxylation of L-3,4-dihydroxyphenylalanine (DOPA) to dopamine, L-5-hydroxytryptophan to serotonin and L-tryptophan to tryptamine.
Sorting nexin-27	6	1.0464	1.04514	1.02719	1	1.12472	1.03725	1.09446	1.11797	0.941553	0.039025	Q3UHD6	Mouse	http://www.uniprot.org/uniprot/Q3UHD6	Snx27	Early endosome membrane	Involved in the retrograde transport from endosome to plasma membrane, a trafficking pathway that promotes the recycling of internalized transmembrane proteins. Following internalization, endocytosed transmembrane proteins are delivered to early endosomes and recycled to the plasma membrane instead of being degraded in lysosomes. SNX27 specifically binds and directs sorting of a subset of transme…
FTS and Hook-interacting protein	1	1	1.7758	2.28905	1.24319	3.27063	3.25971	2.36859	2.19176	0.568769	0.0390375	Q3U2I3	Mouse	http://www.uniprot.org/uniprot/Q3U2I3	Fam160a2		Component of the FTS/Hook/FHIP complex (FHF complex). The FHF complex may function to promote vesicle trafficking and/or fusion via the homotypic vesicular protein sorting complex (the HOPS complex) (By similarity).
Versican core protein	8	1	1.27209	1.18807	1.23248	1.34246	1.36007	1.33787	1.53673	0.841406	0.0390837	Q62059	Mouse	http://www.uniprot.org/uniprot/Q62059	Vcan	Secreted	May play a role in intercellular signaling and in connecting cells with the extracellular matrix. May take part in the regulation of cell motility, growth and differentiation. Binds hyaluronic acid.
Eukaryotic translation initiation factor 5	7	1.7481	2.05011	1.31809	1.51155	1.30225	1.224	1.2907	1	1.37594	0.0392135	P59325	Mouse	http://www.uniprot.org/uniprot/P59325	Eif5		Catalyzes the hydrolysis of GTP bound to the 40S ribosomal initiation complex (40S.mRNA.Met-tRNA[F].eIF-2.GTP) with the subsequent joining of a 60S ribosomal subunit resulting in the release of eIF-2 and the guanine nucleotide. The subsequent joining of a 60S ribosomal subunit results in the formation of a functional 80S initiation complex (80S.mRNA.Met-tRNA[F]).
Ubiquitin-associated protein 2	2	1.27522	1.40477	1.4934	1	1.35233	2.46825	2.47	2.06493	0.619158	0.0393547	Q91VX2	Mouse	http://www.uniprot.org/uniprot/Q91VX2	Ubap2
Far upstream element-binding protein 2	19	1.26734	1.36078	1.30802	1.28175	1.23287	1	1.14822	1.14737	1.15224	0.0394554	Q3U0V1	Mouse	http://www.uniprot.org/uniprot/Q3U0V1	Khsrp	Nucleus	Binds to the dendritic targeting element and may play a role in mRNA trafficking. Part of a ternary complex that binds to the downstream control sequence (DCS) of the pre-mRNA. Mediates exon inclusion in transcripts that are subject to tissue-specific alternative splicing. May interact with single-stranded DNA from the far-upstream element (FUSE). May activate gene expression. Also involved in de…
Uridine 5'-monophosphate synthase	3	2.10917	1.89363	1.91993	1.48943	1.63818	1.12552	1	1.42964	1.42724	0.0396018	P13439	Mouse	http://www.uniprot.org/uniprot/P13439	Umps
Gap junction gamma-3 protein	1	1.12893	1	1.28343	1.7238	2.15374	2.08968	1.72726	1.51098	0.6865	0.0396253	Q921C1	Mouse	http://www.uniprot.org/uniprot/Q921C1	Gjc3	Cell membrane	One gap junction consists of a cluster of closely packed pairs of transmembrane channels, the connexons, through which materials of low MW diffuse from one cell to a neighboring cell.
Neural cell adhesion molecule L1-like protein	11	1.00063	1.5151	1.33611	1	1.63024	1.47868	1.7531	1.86089	0.72169	0.039743	P70232	Mouse	http://www.uniprot.org/uniprot/P70232	Chl1	Cell membrane	Extracellular matrix and cell adhesion protein that plays a role in nervous system development and in synaptic plasticity. Both soluble and membranous forms promote neurite outgrowth of cerebellar and hippocampal neurons and suppress neuronal cell death. Plays a role in neuronal positioning of pyramidal neurons as well as in regulation of both the number of interneurons and the efficacy of GABAer…
Plasma membrane calcium-transporting ATPase 1	18	1.15815	1.21093	1.17582	1.14151	1.0714	1.15061	1.03237	1	1.10155	0.0399897	G5E829	Mouse	http://www.uniprot.org/uniprot/G5E829	Atp2b1	Cell membrane	This magnesium-dependent enzyme catalyzes the hydrolysis of ATP coupled with the transport of calcium. Involved in bone homeostasis. Has a role in osteoclastogenesis where it regulates RANKL-induced calcium oscillation, a key step in the differentiation process. Also promotes survival of mature osteoclasts, probably by preventing toxic accumulation of intracellular calcium.
[truncated: 4,059 more rows]

## Sheet: P< 0.05 and >1.3 fold change
Protein	# Peptides Quantified	Relative Abundance [AxD File 1]	Relative Abundance [AxD File 2]	Relative Abundance [AxD File 3]	Relative Abundance [AxD File 4]	Relative Abundance [Wt File 1]	Relative Abundance [Wt File 2]	Relative Abundance [Wt File 3]	Relative Abundance [Wt File 4]	Avg. Relative Abundance or Fold-change AxD/Wt	P-Value	Accession	Species	Hyperlink	Gene	Subcellular Location	Function
[truncated: 635 more rows]

[truncated: 1 more sheets: pathway analysis]
