# Supplementary material for: Metabolic Enzyme Alterations and Astrocyte Dysfunction in a Murine Model of Alexander Disease With Severe Reactive Gliosis
Source: Mol Cell Proteomics. 2021 Nov 20;21(1):100180. doi: 10.1016/j.mcpro.2021.100180 (PMC8717607; doi:10.1016/j.mcpro.2021.100180)
Supplement: Supplemental Table S3 [file mmc6.xlsx]

## Sheet: List 1 Fabp7
Protein	Accession	Peptide	Fraction	Modifications	Miscleavages	Precursor m/z	Charge	Use For Quant	AMT Database	# Endogenous References	Endogenous Reference Co-Elution	Intensity [Group 1 File 1]	Intensity [Group 1 File 2]	Intensity [Group 1 File 3]	Intensity [Group 1 File 4]	Intensity [Group 2 File 1]	Intensity [Group 2 File 2]	Intensity [Group 2 File 3]	Intensity [Group 2 File 4]	Peptide RT [Group 1 File 1]	Endogenous Reference Offset Average [Group 1 File 1]	Endogenous Reference Offset StdDev [Group 1 File 1]	S/N [Group 1 File 1]	Peptide RT [Group 1 File 2]	Endogenous Reference Offset Average [Group 1 File 2]	Endogenous Reference Offset StdDev [Group 1 File 2]	S/N [Group 1 File 2]	Peptide RT [Group 1 File 3]	Endogenous Reference Offset Average [Group 1 File 3]	Endogenous Reference Offset StdDev [Group 1 File 3]	S/N [Group 1 File 3]	Peptide RT [Group 1 File 4]	Endogenous Reference Offset Average [Group 1 File 4]	Endogenous Reference Offset StdDev [Group 1 File 4]	S/N [Group 1 File 4]	Peptide RT [Group 2 File 1]	Endogenous Reference Offset Average [Group 2 File 1]	Endogenous Reference Offset StdDev [Group 2 File 1]	S/N [Group 2 File 1]	Peptide RT [Group 2 File 2]	Endogenous Reference Offset Average [Group 2 File 2]	Endogenous Reference Offset StdDev [Group 2 File 2]	S/N [Group 2 File 2]	Peptide RT [Group 2 File 3]	Endogenous Reference Offset Average [Group 2 File 3]	Endogenous Reference Offset StdDev [Group 2 File 3]	S/N [Group 2 File 3]	Peptide RT [Group 2 File 4]	Endogenous Reference Offset Average [Group 2 File 4]
Fatty acid-binding protein, brain	P51880	LTDSQNFDEYMK	1		0	745.827	2	Y	N	5	N	8550000	10900000	9330000	5910000	5370000	4070000	3280000	5370000	3433.17	766.71	291.99	100	3431.53	771.31	284.56	100	3436.65	766.23	282.36	100	3451.49	773.11	287.7	100	3431.05	774.76	293.86	100	3466.38	773.55	293.42	100	3463.25	774.59	290.22	100	3471.29	772.1
Fatty acid-binding protein, brain	P51880	QVGNVTKPTVIISQEGGK	1		0	619.014	3	Y	N	5	N	46100000	53600000	49500000	27100000	25600000	21700000	21600000	23500000	2890.57	801.13	550.8	100	2877.24	801.57	550.72	100	2886.2	799.17	548.14	100	2895.33	807.47	551.68	100	2876.2	809.14	552.76	100	2915.21	807.97	549.34	100	2905.1	811.72	552.15	100	2913.07	809.13
											sum AUC	54650000	64500000	58830000	33010000	30970000	25770000	24880000	28870000
											TIC	125000000000	150000000000	146000000000	113000000000	130000000000	131000000000	126000000000	144000000000
											sum AUC/TIC	0.0004372	0.00043	0.000402945	0.000292124	0.000238231	0.000196718	0.00019746	0.000200486
											Log2 sum AUC/TIC	-11.1594	-11.1834	-11.2771	-11.7411	-12.0354	-12.3116	-12.3061	-12.2842
											AxD/Wt ratio	1.87571
											P-value	0.00312781
											CV% AxD	17.2225
											CV% WT	9.63916
[truncated: 2 more columns]

## Sheet: List 1 Slc6a11
Protein	Accession	Peptide	Fraction	Modifications	Miscleavages	Precursor m/z	Charge	Use For Quant	AMT Database	# Endogenous References	Endogenous Reference Co-Elution	Intensity [Group 1 File 1]	Intensity [Group 1 File 2]	Intensity [Group 1 File 3]	Intensity [Group 1 File 4]	Intensity [Group 2 File 1]	Intensity [Group 2 File 2]	Intensity [Group 2 File 3]	Intensity [Group 2 File 4]	Peptide RT [Group 1 File 1]	Endogenous Reference Offset Average [Group 1 File 1]	Endogenous Reference Offset StdDev [Group 1 File 1]	S/N [Group 1 File 1]	Peptide RT [Group 1 File 2]	Endogenous Reference Offset Average [Group 1 File 2]	Endogenous Reference Offset StdDev [Group 1 File 2]	S/N [Group 1 File 2]	Peptide RT [Group 1 File 3]	Endogenous Reference Offset Average [Group 1 File 3]	Endogenous Reference Offset StdDev [Group 1 File 3]	S/N [Group 1 File 3]	Peptide RT [Group 1 File 4]	Endogenous Reference Offset Average [Group 1 File 4]	Endogenous Reference Offset StdDev [Group 1 File 4]	S/N [Group 1 File 4]	Peptide RT [Group 2 File 1]	Endogenous Reference Offset Average [Group 2 File 1]	Endogenous Reference Offset StdDev [Group 2 File 1]	S/N [Group 2 File 1]	Peptide RT [Group 2 File 2]	Endogenous Reference Offset Average [Group 2 File 2]	Endogenous Reference Offset StdDev [Group 2 File 2]	S/N [Group 2 File 2]	Peptide RT [Group 2 File 3]	Endogenous Reference Offset Average [Group 2 File 3]	Endogenous Reference Offset StdDev [Group 2 File 3]	S/N [Group 2 File 3]	Peptide RT [Group 2 File 4]	Endogenous Reference Offset Average [Group 2 File 4]
Sodium- and chloride-dependent GABA transporter 3	P31650	FYLYPDLSR	1		0	587.301	2	Y	N	6	N	1110000	323000	407000	461000	4020000	3210000	4480000	4210000	4400.47	1085.69	662.22	100	4379.95	1078.52	663.58	100	4400.03	1082.15	667.75	100	4413.47	1087.19	669.21	100	4390.47	1089.59	665.93	100	4438.94	1095.42	674.68	100	4433.6	1093.32	673.06	100	4436.78	1089.19
Sodium- and chloride-dependent GABA transporter 3	P31650	LTVPSADLK	1		0	472.277	2	Y	N	6	N	3860000	4500000	6580000	3500000	8650000	6640000	7700000	11400000	3030.07	638.93	514.68	100	3019.42	642.76	508.68	100	3029.63	638.52	507.34	100	3043.03	644.26	510.4	100	3020.23	645.63	514.79	100	3058.99	644.62	512.5	100	3056.89	645.49	511.31	100	3050.25	643.42
											sum AUC	4970000	4823000	6987000	3961000	12670000	9850000	12180000	15610000
											TIC	125000000000	150000000000	146000000000	113000000000	130000000000	131000000000	126000000000	144000000000
											sum AUC/TIC	3.976e-05	3.21533e-05	4.78562e-05	3.50531e-05	9.74615e-05	7.51908e-05	9.66667e-05	0.000108403
											Log2 sum AUC/TIC	-14.6183	-14.9247	-14.3509	-14.8001	-13.3248	-13.6991	-13.3366	-13.1713
											AxD/Wt ratio	0.409885
											P-value	0.000264232
											CV% AxD	17.7197
											CV% WT	14.7192
[truncated: 2 more columns]

## Sheet: List 1 Slc4a4
Protein	Accession	Peptide	Fraction	Modifications	Miscleavages	Precursor m/z	Charge	Use For Quant	AMT Database	# Endogenous References	Endogenous Reference Co-Elution	Intensity [Group 1 File 1]	Intensity [Group 1 File 2]	Intensity [Group 1 File 3]	Intensity [Group 1 File 4]	Intensity [Group 2 File 1]	Intensity [Group 2 File 2]	Intensity [Group 2 File 3]	Intensity [Group 2 File 4]	Peptide RT [Group 1 File 1]	Endogenous Reference Offset Average [Group 1 File 1]	Endogenous Reference Offset StdDev [Group 1 File 1]	S/N [Group 1 File 1]	Peptide RT [Group 1 File 2]	Endogenous Reference Offset Average [Group 1 File 2]	Endogenous Reference Offset StdDev [Group 1 File 2]	S/N [Group 1 File 2]	Peptide RT [Group 1 File 3]	Endogenous Reference Offset Average [Group 1 File 3]	Endogenous Reference Offset StdDev [Group 1 File 3]	S/N [Group 1 File 3]	Peptide RT [Group 1 File 4]	Endogenous Reference Offset Average [Group 1 File 4]	Endogenous Reference Offset StdDev [Group 1 File 4]	S/N [Group 1 File 4]	Peptide RT [Group 2 File 1]	Endogenous Reference Offset Average [Group 2 File 1]	Endogenous Reference Offset StdDev [Group 2 File 1]	S/N [Group 2 File 1]	Peptide RT [Group 2 File 2]	Endogenous Reference Offset Average [Group 2 File 2]	Endogenous Reference Offset StdDev [Group 2 File 2]	S/N [Group 2 File 2]	Peptide RT [Group 2 File 3]	Endogenous Reference Offset Average [Group 2 File 3]	Endogenous Reference Offset StdDev [Group 2 File 3]	S/N [Group 2 File 3]	Peptide RT [Group 2 File 4]	Endogenous Reference Offset Average [Group 2 File 4]
Electrogenic sodium bicarbonate cotransporter 1	O88343	LADYYPINSDFK	1		0	723.351	2	Y	N	5	N	3270000	2450000	2690000	1250000	5600000	5590000	3440000	6070000	4027.49	1004.44	420.75	100	4021.08	1007.13	428.6	100	4032.53	1004.58	427.27	100	4046.66	1011.18	430.17	100	4018.02	1009.55	426.83	100	4059.12	1010.65	431.55	100	4060.46	1013.48	431.24	100	4064.97	1009.57
											sum AUC	3270000	2450000	2690000	1250000	5600000	5590000	3440000	6070000
											TIC	125000000000	150000000000	146000000000	113000000000	130000000000	131000000000	126000000000	144000000000
											sum AUC/TIC	2.616e-05	1.63333e-05	1.84247e-05	1.10619e-05	4.30769e-05	4.26718e-05	2.73016e-05	4.21528e-05
											Log2 sum AUC/TIC	-15.2223	-15.9018	-15.728	-16.464	-14.5027	-14.5164	-15.1607	-14.534
											AxD/Wt ratio	0.463779
											P-value	0.0123405
											CV% AxD	34.8048
											CV% WT	19.7817
[truncated: 2 more columns]

## Sheet: List 1 Slc38a3
Protein	Accession	Peptide	Fraction	Modifications	Miscleavages	Precursor m/z	Charge	Use For Quant	AMT Database	# Endogenous References	Endogenous Reference Co-Elution	Intensity [Group 1 File 1]	Intensity [Group 1 File 2]	Intensity [Group 1 File 3]	Intensity [Group 1 File 4]	Intensity [Group 2 File 1]	Intensity [Group 2 File 2]	Intensity [Group 2 File 3]	Intensity [Group 2 File 4]	Peptide RT [Group 1 File 1]	Endogenous Reference Offset Average [Group 1 File 1]	Endogenous Reference Offset StdDev [Group 1 File 1]	S/N [Group 1 File 1]	Peptide RT [Group 1 File 2]	Endogenous Reference Offset Average [Group 1 File 2]	Endogenous Reference Offset StdDev [Group 1 File 2]	S/N [Group 1 File 2]	Peptide RT [Group 1 File 3]	Endogenous Reference Offset Average [Group 1 File 3]	Endogenous Reference Offset StdDev [Group 1 File 3]	S/N [Group 1 File 3]	Peptide RT [Group 1 File 4]	Endogenous Reference Offset Average [Group 1 File 4]	Endogenous Reference Offset StdDev [Group 1 File 4]	S/N [Group 1 File 4]	Peptide RT [Group 2 File 1]	Endogenous Reference Offset Average [Group 2 File 1]	Endogenous Reference Offset StdDev [Group 2 File 1]	S/N [Group 2 File 1]	Peptide RT [Group 2 File 2]	Endogenous Reference Offset Average [Group 2 File 2]	Endogenous Reference Offset StdDev [Group 2 File 2]	S/N [Group 2 File 2]	Peptide RT [Group 2 File 3]	Endogenous Reference Offset Average [Group 2 File 3]	Endogenous Reference Offset StdDev [Group 2 File 3]	S/N [Group 2 File 3]	Peptide RT [Group 2 File 4]	Endogenous Reference Offset Average [Group 2 File 4]
Sodium-coupled neutral amino acid transporter 3	Q9DCP2	SPSKEPHFTDFEGK	1		1	535.923	3	Y	N	6	N	318000	316000	400000	339000	482000	377000	537000	369000	2548.02	895.97	656.68	100	2529.03	900.12	658.44	100	2541.53	895.76	656.38	100	2549.88	903.19	659.9	100	2524.68	908.63	661.58	100	2567.03	905.42	656.52	100	2554.33	910.28	663.13	100	2569.61	903.25
											sum AUC	318000	316000	400000	339000	482000	377000	537000	369000
											TIC	125000000000	150000000000	146000000000	113000000000	130000000000	131000000000	126000000000	144000000000
											sum AUC/TIC	2.544e-06	2.10667e-06	2.73973e-06	3e-06	3.70769e-06	2.87786e-06	4.2619e-06	2.5625e-06
											Log2 sum AUC/TIC	-18.5845	-18.8566	-18.4775	-18.3466	-18.041	-18.4066	-17.8401	-18.574
											AxD/Wt ratio	0.774827
											P-value	0.137242
											CV% AxD	14.5071
											CV% WT	23.1215
[truncated: 2 more columns]

## Sheet: List 1 Gpr37l1
Protein	Accession	Peptide	Fraction	Modifications	Miscleavages	Precursor m/z	Charge	Use For Quant	AMT Database	# Endogenous References	Endogenous Reference Co-Elution	Intensity [Group 1 File 1]	Intensity [Group 1 File 2]	Intensity [Group 1 File 3]	Intensity [Group 1 File 4]	Intensity [Group 2 File 1]	Intensity [Group 2 File 2]	Intensity [Group 2 File 3]	Intensity [Group 2 File 4]	Peptide RT [Group 1 File 1]	Endogenous Reference Offset Average [Group 1 File 1]	Endogenous Reference Offset StdDev [Group 1 File 1]	S/N [Group 1 File 1]	Peptide RT [Group 1 File 2]	Endogenous Reference Offset Average [Group 1 File 2]	Endogenous Reference Offset StdDev [Group 1 File 2]	S/N [Group 1 File 2]	Peptide RT [Group 1 File 3]	Endogenous Reference Offset Average [Group 1 File 3]	Endogenous Reference Offset StdDev [Group 1 File 3]	S/N [Group 1 File 3]	Peptide RT [Group 1 File 4]	Endogenous Reference Offset Average [Group 1 File 4]	Endogenous Reference Offset StdDev [Group 1 File 4]	S/N [Group 1 File 4]	Peptide RT [Group 2 File 1]	Endogenous Reference Offset Average [Group 2 File 1]	Endogenous Reference Offset StdDev [Group 2 File 1]	S/N [Group 2 File 1]	Peptide RT [Group 2 File 2]	Endogenous Reference Offset Average [Group 2 File 2]	Endogenous Reference Offset StdDev [Group 2 File 2]	S/N [Group 2 File 2]	Peptide RT [Group 2 File 3]	Endogenous Reference Offset Average [Group 2 File 3]	Endogenous Reference Offset StdDev [Group 2 File 3]	S/N [Group 2 File 3]	Peptide RT [Group 2 File 4]	Endogenous Reference Offset Average [Group 2 File 4]
Prosaposin receptor GPR37L1	Q99JG2	FHVATSTLPK	1		0	550.809	2	Y	N	6	N	0	0	0	0	337000	564000	489000	388000	0	0	0	N/A	0	0	0	N/A	0	0	0	N/A	0	0	0	N/A	2526.59	907.36	660.92	100	2563.75	907.61	657.64	100	2561.19	905.71	660.75	100	2568.4	904.05
											sum AUC	0	0	0	0	337000	564000	489000	388000
											TIC	125000000000	150000000000	146000000000	113000000000	130000000000	131000000000	126000000000	144000000000
											sum AUC/TIC	0	0	0	0	2.59231e-06	4.30534e-06	3.88095e-06	2.69444e-06
											Log2 sum AUC/TIC	0	0	0	0	-18.5573	-17.8254	-17.9752	-18.5016
											AxD/Wt ratio	NA
											P-value	2.29196e-06
											CV% AxD	NA
											CV% WT	25.4073
[truncated: 2 more columns]

## Sheet: List 1 Nadk2 
Protein	Accession	Peptide	Fraction	Modifications	Miscleavages	Precursor m/z	Charge	Use For Quant	AMT Database	# Endogenous References	Endogenous Reference Co-Elution	Intensity [Group 1 File 1]	Intensity [Group 1 File 2]	Intensity [Group 1 File 3]	Intensity [Group 1 File 4]	Intensity [Group 2 File 1]	Intensity [Group 2 File 2]	Intensity [Group 2 File 3]	Intensity [Group 2 File 4]	Peptide RT [Group 1 File 1]	Endogenous Reference Offset Average [Group 1 File 1]	Endogenous Reference Offset StdDev [Group 1 File 1]	S/N [Group 1 File 1]	Peptide RT [Group 1 File 2]	Endogenous Reference Offset Average [Group 1 File 2]	Endogenous Reference Offset StdDev [Group 1 File 2]	S/N [Group 1 File 2]	Peptide RT [Group 1 File 3]	Endogenous Reference Offset Average [Group 1 File 3]	Endogenous Reference Offset StdDev [Group 1 File 3]	S/N [Group 1 File 3]	Peptide RT [Group 1 File 4]	Endogenous Reference Offset Average [Group 1 File 4]	Endogenous Reference Offset StdDev [Group 1 File 4]	S/N [Group 1 File 4]	Peptide RT [Group 2 File 1]	Endogenous Reference Offset Average [Group 2 File 1]	Endogenous Reference Offset StdDev [Group 2 File 1]	S/N [Group 2 File 1]	Peptide RT [Group 2 File 2]	Endogenous Reference Offset Average [Group 2 File 2]	Endogenous Reference Offset StdDev [Group 2 File 2]	S/N [Group 2 File 2]	Peptide RT [Group 2 File 3]	Endogenous Reference Offset Average [Group 2 File 3]	Endogenous Reference Offset StdDev [Group 2 File 3]	S/N [Group 2 File 3]	Peptide RT [Group 2 File 4]	Endogenous Reference Offset Average [Group 2 File 4]
NAD kinase 2, mitochondrial	Q8C5H8	GSSYSGLLER	1		0	534.77	2	Y	N	6	N	368000	635000	538000	551000	161000	237000	171000	246000	2946.04	649.12	562.23	100	2925.79	651.8	564.88	100	2934.69	649.81	562.16	100	2947.41	655.53	565.21	100	2934.12	654.98	564.47	100	2970.78	654.79	562.59	100	2968.11	655.43	562.18	100	2968.38	655.83
											sum AUC	368000	635000	538000	551000	161000	237000	171000	246000
											TIC	125000000000	150000000000	146000000000	113000000000	130000000000	131000000000	126000000000	144000000000
											sum AUC/TIC	2.944e-06	4.23333e-06	3.68493e-06	4.87611e-06	1.23846e-06	1.80916e-06	1.35714e-06	1.70833e-06
											Log2 sum AUC/TIC	-18.3738	-17.8498	-18.0499	-17.6458	-19.623	-19.0762	-19.491	-19.159
											AxD/Wt ratio	2.57453
											P-value	0.000606784
											CV% AxD	20.8516
											CV% WT	17.9035
[truncated: 2 more columns]

## Sheet: List 1 Sfxn5
Protein	Accession	Peptide	Fraction	Modifications	Miscleavages	Precursor m/z	Charge	Use For Quant	AMT Database	# Endogenous References	Endogenous Reference Co-Elution	Intensity [Group 1 File 1]	Intensity [Group 1 File 2]	Intensity [Group 1 File 3]	Intensity [Group 1 File 4]	Intensity [Group 2 File 1]	Intensity [Group 2 File 2]	Intensity [Group 2 File 3]	Intensity [Group 2 File 4]	Peptide RT [Group 1 File 1]	Endogenous Reference Offset Average [Group 1 File 1]	Endogenous Reference Offset StdDev [Group 1 File 1]	S/N [Group 1 File 1]	Peptide RT [Group 1 File 2]	Endogenous Reference Offset Average [Group 1 File 2]	Endogenous Reference Offset StdDev [Group 1 File 2]	S/N [Group 1 File 2]	Peptide RT [Group 1 File 3]	Endogenous Reference Offset Average [Group 1 File 3]	Endogenous Reference Offset StdDev [Group 1 File 3]	S/N [Group 1 File 3]	Peptide RT [Group 1 File 4]	Endogenous Reference Offset Average [Group 1 File 4]	Endogenous Reference Offset StdDev [Group 1 File 4]	S/N [Group 1 File 4]	Peptide RT [Group 2 File 1]	Endogenous Reference Offset Average [Group 2 File 1]	Endogenous Reference Offset StdDev [Group 2 File 1]	S/N [Group 2 File 1]	Peptide RT [Group 2 File 2]	Endogenous Reference Offset Average [Group 2 File 2]	Endogenous Reference Offset StdDev [Group 2 File 2]	S/N [Group 2 File 2]	Peptide RT [Group 2 File 3]	Endogenous Reference Offset Average [Group 2 File 3]	Endogenous Reference Offset StdDev [Group 2 File 3]	S/N [Group 2 File 3]	Peptide RT [Group 2 File 4]	Endogenous Reference Offset Average [Group 2 File 4]
Sideroflexin-5	Q925N0	FQQTSFYGR	1		0	567.272	2	Y	N	6	N	2180000	3170000	2800000	2530000	2860000	3530000	3090000	3680000	2637	836.65	628.89	100	2622.86	837.57	628.98	100	2640.32	829.9	625.33	100	2645.5	839.44	630.02	100	2626.85	840.52	629.88	100	2655.84	846.22	628.93	100	2659.07	840.45	630.32	100	2658.19	844.2
Sideroflexin-5	Q925N0	HALLETALTR	1		0	562.825	2	Y	N	5	N	4830000	4430000	5750000	3960000	6950000	5910000	7430000	6180000	2976.6	766.71	516.77	100	2952.91	771.31	520.19	100	2968.57	766.23	514.8	100	2981.23	773.11	517.27	100	2962.16	774.76	518.89	100	3001.26	773.55	515.76	100	2997.92	774.59	515.22	100	3005.63	772.1
Sideroflexin-5	Q925N0	HFLDIIDPR	1		0	563.306	2	Y	N	6	N	164000	112000	103000	92500	492000	443000	438000	321000	4112.23	893.53	555.3	100	4101.58	892.94	560.66	100	4111.78	889.99	559.22	100	4125.18	895	562.23	100	4103.58	898.33	560.55	100	4141.15	896.89	563.6	100	4139.05	896.96	563.47	100	4145.33	894.88
											sum AUC	7174000	7712000	8653000	6582500	10302000	9883000	10958000	10181000
											TIC	125000000000	150000000000	146000000000	113000000000	130000000000	131000000000	126000000000	144000000000
											sum AUC/TIC	5.7392e-05	5.14133e-05	5.92671e-05	5.82522e-05	7.92462e-05	7.54427e-05	8.69683e-05	7.07014e-05
											Log2 sum AUC/TIC	-14.0888	-14.2475	-14.0424	-14.0673	-13.6233	-13.6943	-13.4892	-13.7879
											AxD/Wt ratio	0.724567
											P-value	0.00139643
											CV% AxD	6.23782
											CV% WT	8.80283
[truncated: 2 more columns]

## Sheet: List 1 Fasn
Protein	Accession	Peptide	Fraction	Modifications	Miscleavages	Precursor m/z	Charge	Use For Quant	AMT Database	# Endogenous References	Endogenous Reference Co-Elution	Intensity [Group 1 File 1]	Intensity [Group 1 File 2]	Intensity [Group 1 File 3]	Intensity [Group 1 File 4]	Intensity [Group 2 File 1]	Intensity [Group 2 File 2]	Intensity [Group 2 File 3]	Intensity [Group 2 File 4]	Peptide RT [Group 1 File 1]	Endogenous Reference Offset Average [Group 1 File 1]	Endogenous Reference Offset StdDev [Group 1 File 1]	S/N [Group 1 File 1]	Peptide RT [Group 1 File 2]	Endogenous Reference Offset Average [Group 1 File 2]	Endogenous Reference Offset StdDev [Group 1 File 2]	S/N [Group 1 File 2]	Peptide RT [Group 1 File 3]	Endogenous Reference Offset Average [Group 1 File 3]	Endogenous Reference Offset StdDev [Group 1 File 3]	S/N [Group 1 File 3]	Peptide RT [Group 1 File 4]	Endogenous Reference Offset Average [Group 1 File 4]	Endogenous Reference Offset StdDev [Group 1 File 4]	S/N [Group 1 File 4]	Peptide RT [Group 2 File 1]	Endogenous Reference Offset Average [Group 2 File 1]	Endogenous Reference Offset StdDev [Group 2 File 1]	S/N [Group 2 File 1]	Peptide RT [Group 2 File 2]	Endogenous Reference Offset Average [Group 2 File 2]	Endogenous Reference Offset StdDev [Group 2 File 2]	S/N [Group 2 File 2]	Peptide RT [Group 2 File 3]	Endogenous Reference Offset Average [Group 2 File 3]	Endogenous Reference Offset StdDev [Group 2 File 3]	S/N [Group 2 File 3]	Peptide RT [Group 2 File 4]	Endogenous Reference Offset Average [Group 2 File 4]
Fatty acid synthase	P19096	GVDLVLNSLAEEK	1		0	693.877	2	Y	N	5	N	2770000	2550000	2390000	1370000	4080000	4010000	2970000	4430000	4568.52	1437.26	569.34	100	4547.55	1428.3	573.82	100	4549.04	1417.79	571.03	100	4574.91	1433.78	575.96	100	4565.2	1447.29	575.58	100	4593.34	1438.02	577.67	100	4591.34	1438.19	577.53	100	4590.84	1430.27
Fatty acid synthase	P19096	VTAIYIDPATHR	1		0	452.914	3	Y	N	6	N	263000	314000	375000	304000	402000	458000	457000	475000	2946.8	648.86	561.95	100	2923.16	652.67	565.88	100	2935.53	649.54	561.84	100	2948.17	655.28	564.92	100	2925.58	657.83	567.65	100	2971.51	654.54	562.33	100	2961.39	657.67	564.68	100	2969.22	655.56
											sum AUC	3033000	2864000	2765000	1674000	4482000	4468000	3427000	4905000
											TIC	125000000000	150000000000	146000000000	113000000000	130000000000	131000000000	126000000000	144000000000
											sum AUC/TIC	2.4264e-05	1.90933e-05	1.89384e-05	1.48142e-05	3.44769e-05	3.41069e-05	2.71984e-05	3.40625e-05
											Log2 sum AUC/TIC	-15.3308	-15.6766	-15.6883	-16.0427	-14.824	-14.8396	-15.1661	-14.8415
											AxD/Wt ratio	0.593862
											P-value	0.00667443
											CV% AxD	20.0763
											CV% WT	10.8235
[truncated: 2 more columns]

## Sheet: List 1 Slc16a1
Protein	Accession	Peptide	Fraction	Modifications	Miscleavages	Precursor m/z	Charge	Use For Quant	AMT Database	# Endogenous References	Endogenous Reference Co-Elution	Intensity [Group 1 File 1]	Intensity [Group 1 File 2]	Intensity [Group 1 File 3]	Intensity [Group 1 File 4]	Intensity [Group 2 File 1]	Intensity [Group 2 File 2]	Intensity [Group 2 File 3]	Intensity [Group 2 File 4]	Peptide RT [Group 1 File 1]	Endogenous Reference Offset Average [Group 1 File 1]	Endogenous Reference Offset StdDev [Group 1 File 1]	S/N [Group 1 File 1]	Peptide RT [Group 1 File 2]	Endogenous Reference Offset Average [Group 1 File 2]	Endogenous Reference Offset StdDev [Group 1 File 2]	S/N [Group 1 File 2]	Peptide RT [Group 1 File 3]	Endogenous Reference Offset Average [Group 1 File 3]	Endogenous Reference Offset StdDev [Group 1 File 3]	S/N [Group 1 File 3]	Peptide RT [Group 1 File 4]	Endogenous Reference Offset Average [Group 1 File 4]	Endogenous Reference Offset StdDev [Group 1 File 4]	S/N [Group 1 File 4]	Peptide RT [Group 2 File 1]	Endogenous Reference Offset Average [Group 2 File 1]	Endogenous Reference Offset StdDev [Group 2 File 1]	S/N [Group 2 File 1]	Peptide RT [Group 2 File 2]	Endogenous Reference Offset Average [Group 2 File 2]	Endogenous Reference Offset StdDev [Group 2 File 2]	S/N [Group 2 File 2]	Peptide RT [Group 2 File 3]	Endogenous Reference Offset Average [Group 2 File 3]	Endogenous Reference Offset StdDev [Group 2 File 3]	S/N [Group 2 File 3]	Peptide RT [Group 2 File 4]	Endogenous Reference Offset Average [Group 2 File 4]
Monocarboxylate transporter 1	P53986	SDANTDLIGGSPK	1		0	637.815	2	Y	N	5	N	3040000	2630000	2750000	2270000	3000000	3210000	3140000	2920000	2328.43	1250.84	638.49	100	2313.48	1252.59	638.58	100	2332.3	1242.29	635.52	100	2330.96	1258.96	640.46	100	2302.13	1268.4	642.07	100	2334.63	1272.43	639.15	100	2339.06	1264.55	641.69	100	2347.88	1261.28
											sum AUC	3040000	2630000	2750000	2270000	3000000	3210000	3140000	2920000
											TIC	125000000000	150000000000	146000000000	113000000000	130000000000	131000000000	126000000000	144000000000
											sum AUC/TIC	2.432e-05	1.75333e-05	1.88356e-05	2.00885e-05	2.30769e-05	2.45038e-05	2.49206e-05	2.02778e-05
											Log2 sum AUC/TIC	-15.3275	-15.7995	-15.6962	-15.6033	-15.4032	-15.3166	-15.2923	-15.5897
											AxD/Wt ratio	0.870642
											P-value	0.148543
											CV% AxD	14.5665
											CV% WT	9.04861
[truncated: 2 more columns]

## Sheet: List 1 Ugt8
Protein	Accession	Peptide	Fraction	Modifications	Miscleavages	Precursor m/z	Charge	Use For Quant	AMT Database	# Endogenous References	Endogenous Reference Co-Elution	Intensity [Group 1 File 1]	Intensity [Group 1 File 2]	Intensity [Group 1 File 3]	Intensity [Group 1 File 4]	Intensity [Group 2 File 1]	Intensity [Group 2 File 2]	Intensity [Group 2 File 3]	Intensity [Group 2 File 4]	Peptide RT [Group 1 File 1]	Endogenous Reference Offset Average [Group 1 File 1]	Endogenous Reference Offset StdDev [Group 1 File 1]	S/N [Group 1 File 1]	Peptide RT [Group 1 File 2]	Endogenous Reference Offset Average [Group 1 File 2]	Endogenous Reference Offset StdDev [Group 1 File 2]	S/N [Group 1 File 2]	Peptide RT [Group 1 File 3]	Endogenous Reference Offset Average [Group 1 File 3]	Endogenous Reference Offset StdDev [Group 1 File 3]	S/N [Group 1 File 3]	Peptide RT [Group 1 File 4]	Endogenous Reference Offset Average [Group 1 File 4]	Endogenous Reference Offset StdDev [Group 1 File 4]	S/N [Group 1 File 4]	Peptide RT [Group 2 File 1]	Endogenous Reference Offset Average [Group 2 File 1]	Endogenous Reference Offset StdDev [Group 2 File 1]	S/N [Group 2 File 1]	Peptide RT [Group 2 File 2]	Endogenous Reference Offset Average [Group 2 File 2]	Endogenous Reference Offset StdDev [Group 2 File 2]	S/N [Group 2 File 2]	Peptide RT [Group 2 File 3]	Endogenous Reference Offset Average [Group 2 File 3]	Endogenous Reference Offset StdDev [Group 2 File 3]	S/N [Group 2 File 3]	Peptide RT [Group 2 File 4]	Endogenous Reference Offset Average [Group 2 File 4]
2-hydroxyacylsphingosine 1-beta-galactosyltransferase	Q64676	LIEWLPQNDLLGHSNIR	1		0	673.365	3	Y	N	6	N	414000	541000	526000	174000	1550000	1870000	1010000	1510000	4872.83	1502.03	746.35	100	4858.69	1501.39	746.81	100	4853.54	1485.99	742.24	100	4881.46	1501.36	749.64	100	4863.18	1504.05	752.99	100	4888.14	1493.15	751.86	100	4892.95	1500.1	751.82	100	4888.57	1489.62
											sum AUC	414000	541000	526000	174000	1550000	1870000	1010000	1510000
											TIC	125000000000	150000000000	146000000000	113000000000	130000000000	131000000000	126000000000	144000000000
											sum AUC/TIC	3.312e-06	3.60667e-06	3.60274e-06	1.53982e-06	1.19231e-05	1.42748e-05	8.01587e-06	1.04861e-05
											Log2 sum AUC/TIC	-18.2039	-18.0809	-18.0825	-19.3088	-16.3559	-16.0962	-16.9287	-16.5412
											AxD/Wt ratio	0.269827
											P-value	0.00274333
											CV% AxD	32.9415
											CV% WT	23.4623
[truncated: 2 more columns]

[truncated: 9 more sheets: List 2 Mbp, List 2 Stxbp5l, List 2 Cryl1, List 2 Slc27a1, List 2 Acot1, List 2 Acsl6, List 2 Slc25a18, List 2 Ca2, List 2 Slc6a17]
