# Supplementary material for: Metabolic Enzyme Alterations and Astrocyte Dysfunction in a Murine Model of Alexander Disease With Severe Reactive Gliosis
Source: Mol Cell Proteomics. 2021 Nov 20;21(1):100180. doi: 10.1016/j.mcpro.2021.100180 (PMC8717607; doi:10.1016/j.mcpro.2021.100180)
Supplement: Supplemental Table S4 [file mmc7.xlsx]

## Sheet: Sheet1
Genotype	Case # (from Maryland Brain Bank)	Region	Sec.	Method	depth (cm)	Description	Age	Sex	Race	PMI	Cause of Death	Fabp7/Actin	UGT8/Actin
control	105	cerebrum	8-R	1	3.5	hemi coronal slice - large	15y	M	Cau	16h	Acc./Injuries	0.910978	0.916546
control	1789	cerebrum	1-L	2	0.5	hemi coronal slice - small	50y	F	Cau	22h	ASCVD	0.535272	1.33929
control	M1931M	cerebrum	3,5	2	2	hemi coronal slice - large	1y	M	Cau	10h	Acc./Injuries	1.55375	0.744162
R239C	338	cerebrum	3-L	1	NA	hemi coronal slide - small	6y	M	Cau	NA	AxD	5.15165	0.742715
R79C	613	cerebrum	12-R	1	5.5	hemi coronal slice - large	14y	M	Cau	7h	AxD	3.8843	0.368801
S247P	4858	cerebrum	1-L	2	0.5	coronal slice (half hemisphere)	50y	F	Cau	17h	AxD	1.43266	1.58545
R239H	1070	cerebrum	3-L	2	1.5	hemi coronal slide - small	1y	M	Cau	4h	AxD	6.05805	0.360257
